# Supplementary material for: Molecular phylogenetics, seed morphometrics, chromosome number evolution and systematics of European Elatine L. (Elatinaceae) species
Source: PeerJ. 2016 Dec 21;4:e2800. doi: 10.7717/peerj.2800 (PMC5180590; doi:10.7717/peerj.2800)
Supplement: Supplemental Information 1 — Raw data of seed shape analyses [file peerj-04-2800-s004.xls]

## Sheet: Munka1
ID,X1,Y1,X2,Y2,X3,Y3,X4,Y4,X5,Y5,X6,Y6,X7,Y7,X8,Y8,X9,Y9,X10,Y10,X11,Y11,X12,Y12,X13,Y13,X14,Y14,X15,Y15,X16,Y16,X17,Y17,X18,Y18,X19,Y19,X20,Y20,X21,Y21,X22,Y22,X23,Y23,X24,Y24,X25,Y25,X26,Y26,X27,Y27,X28,Y28,X29,Y29,X30,Y30,X31,Y31,X32,Y32,X33,Y33,X34,Y34,X35,Y35,X36,Y36,X37,Y37,X38,Y38,X39,Y39,X40,Y40,X41,Y41,X42,Y42,X43,Y43,X44,Y44,X45,Y45,X46,Y46,X47,Y47,X48,Y48,X49,Y49,X50,Y50,X51,Y51,X52,Y5…
triHun01,487,554,492,556,497,558,503,561,508,563,513,563,519,562,524,559,529,556,534,553,537,549,541,545,545,540,548,536,552,531,555,527,558,522,561,518,564,513,568,508,572,503,575,499,578,495,582,490,585,486,588,481,592,476,595,471,598,467,601,463,605,458,608,454,612,449,615,445,619,441,623,436,626,432,630,427,633,423,636,418,638,413,641,408,643,403,646,398,648,393,651,387,653,382,654,377,656,37…
triHun02,273,560,278,557,284,554,289,551,294,548,299,544,303,540,308,535,312,531,316,526,319,522,323,517,327,512,330,507,333,502,336,496,339,491,341,486,344,480,347,475,349,469,352,463,355,458,357,453,360,447,363,442,366,437,369,431,372,426,375,421,378,415,381,410,384,405,387,399,389,394,391,388,394,382,396,377,399,371,401,366,403,360,405,354,407,348,409,343,411,336,412,331,413,325,414,319,415,31…
triHun03,615,192,620,196,624,200,628,205,629,211,630,217,630,224,629,230,628,236,627,242,625,248,624,254,623,260,622,266,621,272,620,278,618,285,616,291,614,297,613,303,611,308,609,314,607,320,605,326,603,332,600,338,598,344,596,349,593,355,591,361,588,366,586,372,584,378,581,384,579,389,577,395,574,401,572,407,569,413,567,418,564,424,562,429,559,435,556,441,553,446,550,451,547,457,544,462,541,46…
triHun04,990,301,988,295,985,290,981,285,977,280,973,275,968,271,963,267,958,264,952,261,946,259,940,258,934,257,928,257,921,257,915,257,909,257,903,256,896,255,890,255,884,254,878,253,871,252,865,251,859,251,853,251,846,250,840,250,834,250,828,250,821,250,815,250,809,250,802,250,796,250,790,250,784,251,777,252,771,253,765,254,759,255,753,256,747,257,740,259,734,261,728,263,722,265,716,266,710,26…
triHun05,627,362,622,359,617,356,614,352,609,348,604,345,599,344,593,344,587,344,581,344,576,345,570,346,564,347,559,348,554,350,548,353,543,355,537,357,532,358,526,360,521,362,516,364,510,366,505,368,499,370,494,371,488,373,483,374,477,376,472,378,466,380,461,381,455,382,449,384,444,385,438,386,432,387,427,389,422,390,416,392,411,394,405,395,400,396,394,398,388,400,383,401,377,403,372,405,366,40…
triHun06,458,364,459,370,460,375,460,381,461,387,463,392,465,397,468,402,471,407,474,412,478,416,482,419,487,423,493,425,498,427,503,429,509,431,514,432,520,434,525,436,531,438,536,439,542,441,547,443,552,444,558,446,564,448,569,450,574,451,580,453,586,454,591,455,597,456,603,457,608,458,614,459,620,460,625,461,631,461,637,462,642,463,648,463,654,463,660,463,665,464,671,464,677,464,682,464,688,46…
triHun07,610,419,606,423,602,427,597,430,591,432,586,434,580,435,575,434,569,433,563,432,558,430,553,428,547,426,542,424,536,422,531,420,526,417,521,414,516,411,511,409,506,407,500,404,495,401,490,399,485,396,480,393,475,390,470,387,465,384,461,381,456,378,451,375,446,371,442,368,437,364,433,361,428,357,424,354,420,350,415,346,411,342,407,339,402,335,398,331,394,326,390,322,386,318,383,314,379,30…
triHun08,947,536,942,539,937,543,932,545,927,547,921,548,915,548,909,548,903,547,898,544,893,541,888,537,884,534,879,530,875,527,870,523,865,519,860,516,855,513,851,510,846,506,841,503,836,499,832,496,827,492,822,488,818,484,814,481,810,477,806,473,802,468,797,463,794,459,790,454,787,450,783,445,779,441,775,435,772,431,769,426,766,421,763,416,760,411,757,406,755,401,752,395,750,390,748,385,746,37…
triHun09,429,545,428,551,427,556,425,562,422,567,419,571,414,574,409,577,404,580,399,582,393,583,388,585,382,585,376,586,371,587,365,587,359,587,354,588,348,588,342,589,336,589,331,589,325,590,319,590,314,590,308,590,302,590,297,590,291,591,285,591,279,591,274,591,268,591,262,591,257,590,251,590,245,590,240,589,234,589,228,589,222,588,217,588,211,587,205,586,200,585,194,584,189,583,183,582,177,58…
triHun10,746,152,742,148,739,143,735,139,732,135,727,131,722,129,717,128,711,128,706,129,700,130,694,131,689,132,684,134,678,136,673,138,668,139,662,141,657,143,652,145,647,147,641,149,636,151,631,153,625,154,620,156,615,158,610,160,604,162,599,164,594,165,588,167,583,169,577,170,572,172,567,174,561,176,556,177,551,179,545,181,540,182,535,184,529,186,524,187,519,189,513,191,508,193,503,195,497,19…
triHun11,346,683,352,685,358,686,363,688,369,689,375,689,381,688,387,686,392,684,398,680,402,676,406,671,410,667,414,662,418,658,422,653,426,648,430,644,433,639,437,634,441,629,445,625,449,620,453,615,456,611,460,606,464,601,468,596,471,591,474,586,478,581,481,576,484,570,487,565,490,560,492,554,495,549,498,544,500,538,503,532,505,527,507,521,509,516,511,510,513,504,515,498,516,492,517,486,518,48…
triHun12,920,242,918,247,916,253,913,257,909,261,904,265,898,267,893,268,887,269,882,270,876,270,870,270,865,270,859,270,853,270,847,269,842,269,836,269,830,268,825,268,819,268,813,268,808,268,802,267,796,267,790,267,784,266,779,266,773,266,768,266,762,266,756,265,750,265,745,265,739,264,733,264,728,263,722,262,716,261,711,260,705,259,699,258,693,256,687,254,683,253,677,251,672,249,667,247,661,24…
triHun13,652,417,654,422,655,428,657,433,658,439,658,445,657,450,655,455,652,460,649,465,646,469,642,474,638,478,634,482,630,486,625,489,621,493,617,496,612,500,608,503,603,507,598,510,594,513,589,516,585,520,580,523,575,526,571,529,566,532,561,535,556,538,551,540,546,543,541,545,536,548,530,551,525,553,520,556,515,558,510,560,505,562,499,564,494,566,489,568,484,569,478,571,472,573,467,575,461,57…
triHun14,166,490,168,495,170,501,172,506,174,511,177,516,181,520,186,523,191,526,196,528,201,530,207,532,212,533,218,534,224,534,229,535,235,535,240,536,246,536,252,537,257,537,263,537,269,537,274,538,280,538,286,538,291,537,297,537,302,536,308,536,314,535,319,534,325,533,331,531,336,530,341,529,347,527,352,525,357,523,363,521,368,520,374,518,379,516,384,514,389,512,394,509,399,506,404,503,409,50…
triHun15,192,128,189,133,185,137,181,142,179,147,178,153,177,158,177,164,178,170,179,176,180,181,182,187,184,191,188,197,191,202,194,206,197,211,200,216,203,221,206,226,210,231,213,235,216,240,220,245,223,250,226,254,230,259,233,264,237,269,240,273,244,278,247,282,251,286,255,290,260,294,264,298,268,302,273,306,277,309,282,313,286,317,291,320,296,324,300,327,305,330,310,333,315,336,320,339,325,34…
triHun16,361,447,365,443,369,438,374,434,378,430,383,427,389,424,395,422,401,421,407,420,413,420,419,421,424,423,430,426,435,428,440,432,445,436,450,439,455,443,459,447,464,451,469,454,474,458,479,461,484,465,489,468,494,472,498,476,503,480,507,484,512,488,516,492,521,497,525,501,529,505,533,510,537,514,541,519,545,524,548,529,552,534,556,538,559,543,563,548,566,554,569,559,572,564,575,569,578,57…
triHun17,358,519,362,523,367,525,373,528,378,530,384,531,389,532,395,532,401,531,407,529,412,527,417,523,421,520,425,516,429,513,434,509,438,505,443,501,447,497,451,494,456,490,460,486,464,482,469,478,473,474,477,470,481,466,484,462,488,457,492,453,496,448,499,444,503,439,507,435,510,430,513,426,517,421,521,416,524,412,527,407,530,402,533,397,536,392,538,387,541,381,543,376,546,371,549,366,551,36…
triHun18,306,377,306,371,307,365,308,360,309,354,311,349,315,344,320,341,325,339,331,337,336,335,342,333,347,332,353,330,358,329,364,327,370,326,375,324,381,323,387,322,392,320,398,319,404,317,409,316,415,315,421,313,426,312,432,311,438,309,443,308,449,307,455,305,460,304,466,303,472,302,478,301,483,300,489,299,495,298,500,297,506,295,512,294,518,293,523,292,529,291,534,291,541,291,547,291,552,29…
triHun19,797,549,802,544,806,539,809,535,813,530,816,525,820,519,822,515,824,510,825,504,825,498,824,492,822,486,820,481,818,476,815,470,813,465,810,459,807,454,805,449,802,443,799,438,797,433,794,428,791,423,788,418,785,413,781,407,778,403,774,398,771,394,767,389,764,384,760,379,756,375,752,370,749,366,745,361,741,357,737,353,733,349,728,344,724,340,720,336,715,332,711,328,707,324,702,321,697,31…
triHun20,455,547,450,543,446,540,441,536,437,533,433,529,430,524,428,519,427,514,426,508,427,502,427,497,428,491,429,485,430,480,432,474,434,469,435,464,437,458,439,453,441,447,443,442,445,437,447,431,449,426,451,421,453,415,455,410,457,405,460,400,462,395,465,389,467,384,470,380,473,375,476,370,479,365,482,360,485,355,488,350,491,346,495,341,498,337,502,332,505,327,508,322,511,318,515,313,518,30…
triHun21,712,330,716,334,720,337,724,341,728,346,729,351,731,357,731,362,730,368,729,374,728,379,727,385,725,390,724,395,722,401,721,406,719,411,716,417,714,422,712,427,710,432,708,437,705,442,702,448,700,453,697,458,695,463,692,467,689,472,686,477,682,481,679,486,676,491,673,495,670,500,667,505,664,509,660,514,656,518,653,522,649,527,645,531,641,535,637,539,633,543,629,547,625,551,621,555,617,55…
triHun22,482,495,476,495,470,494,465,493,459,492,453,491,448,488,444,484,440,480,437,475,434,470,432,464,430,459,428,453,426,448,425,442,423,436,421,431,419,425,417,420,416,414,415,409,413,403,411,397,410,392,409,386,407,380,406,375,404,369,403,363,402,358,401,352,400,346,399,340,398,335,397,326,397,322,396,317,396,312,396,306,396,300,396,293,396,288,396,282,396,276,397,270,397,264,398,258,399,25…
triHun23,574,380,571,384,567,389,563,391,558,394,553,395,547,396,542,396,536,396,531,394,526,393,521,391,516,389,511,387,506,384,501,382,496,380,491,378,486,376,481,373,476,371,471,369,466,367,461,365,456,363,451,360,446,358,441,356,436,353,431,351,427,349,422,347,417,344,412,342,407,340,402,338,397,336,392,333,387,331,382,329,377,327,372,325,367,322,362,319,357,317,353,315,348,312,343,309,339,30…
triHun24,744,514,746,508,747,503,749,497,751,492,752,486,751,480,750,474,748,469,745,464,741,460,737,455,733,451,729,447,725,443,721,439,716,436,712,432,707,428,702,425,698,421,693,418,688,415,683,412,678,409,673,406,668,403,663,400,658,397,653,393,648,390,643,387,638,384,633,382,628,379,623,376,618,373,613,371,607,368,602,366,596,364,591,362,586,360,580,358,574,356,569,355,563,354,557,352,552,35…
triHun25,459,197,455,201,450,204,446,208,442,212,439,217,436,221,434,227,433,232,432,238,432,243,433,249,434,254,435,260,437,265,439,271,441,276,442,282,444,287,446,292,448,298,450,303,452,308,454,313,456,319,458,324,461,329,463,334,466,339,468,344,471,349,473,354,476,359,479,364,482,369,485,373,488,378,492,383,495,387,498,392,502,396,506,400,509,405,513,409,517,413,521,417,525,421,529,425,533,42…
triHun26,428,567,427,573,425,578,423,584,420,589,417,594,413,598,409,602,404,605,398,607,392,608,387,609,381,610,375,611,369,612,364,613,358,614,352,614,346,615,341,615,335,616,329,616,323,617,317,617,312,618,306,618,300,618,294,618,288,618,283,618,277,618,271,618,265,617,259,617,254,616,248,615,242,614,236,613,231,612,225,611,219,610,213,609,208,608,202,607,196,605,191,604,185,602,180,600,174,59…
triHun27,512,509,508,505,503,501,499,497,495,492,492,487,489,481,488,476,487,470,487,464,488,458,490,452,492,446,494,440,496,435,498,429,501,424,503,418,505,412,507,407,509,401,512,396,514,390,516,384,518,379,521,373,523,368,526,362,528,357,531,351,533,346,536,340,538,335,541,329,543,324,545,318,547,313,550,307,552,301,555,296,557,291,560,285,563,280,565,274,569,269,572,264,575,259,579,254,582,25…
triHun28,657,418,656,424,654,430,653,436,650,441,647,446,644,451,639,455,634,458,629,461,624,464,618,466,612,468,607,470,601,472,595,474,590,476,584,478,578,480,572,482,567,484,561,485,555,487,549,488,543,490,537,491,531,492,525,492,519,493,513,494,508,494,501,495,495,495,489,495,483,495,477,495,471,495,465,495,459,495,453,495,447,495,441,494,435,494,429,493,423,492,417,491,411,490,405,488,400,48…
triHun29,228,333,232,329,237,325,241,321,246,317,251,314,257,312,262,311,268,310,274,309,280,310,286,311,292,312,297,314,303,316,308,319,314,321,319,324,324,328,329,331,334,334,339,338,344,341,349,344,354,348,359,351,364,354,369,357,374,360,379,364,383,368,388,372,392,376,396,380,401,384,405,387,409,392,413,396,418,401,422,405,426,409,430,414,433,419,437,423,440,428,444,433,447,438,451,443,454,44…
triHun30,397,268,392,271,387,275,383,280,381,285,380,291,379,297,379,303,380,309,381,315,384,321,386,327,388,332,391,338,394,343,396,348,399,354,401,359,404,365,407,370,409,376,412,382,414,387,416,393,418,398,421,404,423,410,425,415,428,421,430,426,433,432,436,437,439,442,443,447,446,452,449,457,453,463,456,468,459,473,463,478,466,483,469,488,473,493,477,497,481,502,485,507,489,511,493,516,497,52…
triHun31,586,165,590,160,593,155,597,151,602,147,606,143,611,140,617,136,622,135,628,134,640,135,646,136,652,137,658,138,664,139,670,141,675,143,681,146,687,148,693,150,698,152,704,154,710,156,715,158,721,161,726,164,731,167,737,170,742,172,748,175,753,178,758,181,763,184,769,187,774,190,779,193,784,197,789,200,794,203,799,206,805,210,810,213,815,216,820,220,825,223,830,226,835,230,839,234,843,23…
triHun32,678,205,683,201,687,198,692,194,696,191,701,187,706,184,712,183,718,182,723,182,729,183,735,185,740,187,746,189,751,191,756,194,761,197,766,200,771,203,775,207,780,211,784,215,789,219,793,222,797,226,802,230,806,234,811,238,815,241,820,245,824,249,828,253,833,257,837,261,841,264,846,268,850,272,854,276,858,280,863,284,867,288,871,292,875,296,879,301,883,305,887,309,891,314,895,318,898,32…
triHun33,343,350,346,345,349,340,352,335,357,332,362,330,368,328,373,327,379,326,385,326,391,327,396,327,402,327,408,327,414,328,419,328,425,328,431,329,437,329,442,330,448,330,454,331,460,331,465,332,471,332,477,333,483,333,488,334,494,334,500,335,506,336,511,337,517,338,523,339,528,340,534,341,539,343,545,344,551,345,556,347,562,349,567,350,573,352,578,354,584,356,589,358,595,360,600,362,605,36…
triHun34,546,519,551,521,557,523,562,525,568,526,573,526,579,525,584,523,589,520,594,517,598,513,602,509,606,505,609,500,613,496,617,491,620,487,624,482,627,478,630,473,633,468,636,463,639,458,643,454,646,449,649,445,653,440,656,436,659,431,663,426,666,421,669,417,673,412,676,408,680,403,683,399,687,394,690,389,693,385,697,380,701,376,704,371,707,367,710,362,713,357,716,352,719,347,722,342,724,33…
triHun35,579,646,582,641,585,636,588,631,590,626,592,621,593,615,594,610,593,604,591,599,589,593,588,588,585,583,583,578,580,573,577,568,574,563,572,558,569,553,566,548,564,543,561,538,558,533,556,528,553,523,551,518,548,512,546,507,543,502,540,497,538,492,535,487,533,482,530,477,527,472,524,467,521,463,518,458,515,453,512,448,509,443,506,439,502,434,499,430,495,425,492,421,488,416,485,411,482,40…
triHun36,645,299,645,305,646,310,646,316,646,322,646,327,644,333,642,338,639,342,635,347,631,350,626,353,621,356,616,359,611,362,606,365,601,367,597,370,592,373,587,376,582,379,577,382,572,385,568,388,563,391,558,393,552,396,547,398,542,400,537,403,532,406,527,408,522,411,517,413,512,416,507,418,502,421,496,423,491,425,486,427,481,429,475,431,470,432,464,433,459,434,453,435,447,436,442,437,436,43…
triHun37,329,592,323,592,317,592,311,591,306,590,300,589,295,587,290,584,285,580,280,576,276,572,272,568,269,564,265,559,262,554,259,549,256,543,254,538,252,533,250,527,248,522,246,516,244,511,242,505,240,500,238,494,236,489,234,483,232,478,230,473,228,467,226,461,224,456,222,450,221,444,220,439,219,433,217,427,216,422,214,416,213,410,212,404,212,399,211,393,210,387,210,381,210,375,210,370,210,36…
triHun38,638,293,632,291,627,289,621,287,615,285,609,284,603,283,597,284,592,285,586,287,580,290,575,293,570,296,566,300,561,304,556,308,552,312,547,316,543,320,538,324,534,328,529,332,525,336,521,340,516,345,512,349,507,353,503,357,499,362,495,366,491,371,487,375,483,380,479,385,476,389,472,394,468,399,465,404,461,409,458,413,454,418,451,423,447,428,443,433,440,438,437,443,434,449,431,454,428,45…
triHun39,568,374,573,370,577,367,582,364,588,361,593,359,599,358,605,358,611,359,617,361,623,362,628,365,633,368,638,371,644,374,649,376,654,379,659,382,664,385,670,388,675,391,680,394,685,397,690,400,695,404,700,407,705,411,709,414,714,418,718,422,722,426,727,431,731,435,735,439,739,444,743,448,747,452,751,457,755,461,758,466,762,471,765,476,769,481,772,486,775,491,778,496,781,501,784,506,786,51…
triHun40,490,262,496,263,501,264,507,267,512,270,516,273,521,277,525,282,528,287,530,292,532,298,533,303,534,309,534,315,535,321,535,326,536,332,537,338,537,344,538,350,538,356,538,361,539,367,539,373,540,379,541,385,541,390,541,396,541,402,541,408,541,414,540,420,539,425,539,431,538,437,538,443,537,449,536,455,536,460,535,466,533,472,532,477,531,483,529,489,526,494,524,500,522,505,520,511,518,51…
triHun41,928,285,929,291,931,297,932,303,932,309,933,314,932,320,932,326,930,332,929,338,927,344,924,349,921,354,917,359,914,364,910,368,906,373,902,377,898,382,894,386,890,391,886,395,881,399,877,403,873,407,868,411,864,415,859,419,854,423,850,426,845,430,840,434,835,438,831,441,826,445,820,449,817,452,812,456,807,460,803,463,798,467,793,471,788,474,783,478,779,481,774,485,769,488,764,492,759,49…
triHun42,791,530,788,535,784,540,780,544,776,548,771,551,765,553,759,554,753,555,747,555,741,555,735,555,730,555,724,555,718,555,712,555,706,554,700,554,694,553,688,552,682,551,676,550,670,549,664,548,658,547,653,546,647,545,641,544,635,543,629,541,623,539,618,538,612,536,606,534,601,532,595,530,590,528,584,526,579,523,573,520,568,518,562,515,557,512,552,509,547,506,542,503,537,499,532,496,528,49…
triHun43,597,274,603,275,609,276,614,278,620,280,625,282,630,285,635,289,639,293,642,298,645,304,647,309,649,314,652,320,654,325,655,331,657,337,658,343,659,348,660,354,661,360,662,366,663,372,664,378,665,384,665,388,666,395,667,401,667,407,668,413,668,419,669,425,669,431,669,437,669,443,669,448,670,454,670,460,670,466,669,472,669,478,668,484,668,490,667,496,666,502,665,507,664,513,663,519,662,52…
triHun44,664,416,658,415,652,414,645,414,639,414,633,414,627,415,620,416,614,417,608,418,602,419,596,421,590,423,585,426,579,429,574,432,568,436,563,439,558,443,553,447,548,450,543,454,538,458,532,461,527,464,521,467,516,470,510,473,505,476,499,479,494,482,488,485,483,488,477,491,472,494,466,497,461,500,456,503,451,507,446,511,441,515,436,519,431,523,426,527,422,531,417,536,413,540,408,544,404,54…
triHun45,834,433,830,428,826,423,823,418,819,413,815,407,812,402,808,397,805,391,802,386,797,381,792,377,788,373,783,369,778,365,772,362,767,359,761,356,756,352,750,350,743,349,737,347,731,345,725,343,719,341,713,339,707,337,701,335,695,334,688,334,682,333,676,332,669,331,663,330,657,329,651,328,644,327,638,326,632,326,625,325,619,325,613,324,606,324,600,324,593,324,587,325,581,325,574,326,568,32…
triHun46,555,513,549,516,544,519,538,521,532,522,526,524,520,525,513,527,507,528,501,529,495,530,489,531,482,531,476,532,470,532,463,532,457,532,451,531,445,530,439,529,432,528,426,526,420,524,414,523,408,521,402,519,396,517,390,515,384,513,378,511,372,509,367,506,361,504,355,501,350,498,344,495,338,493,333,490,327,487,321,484,316,481,310,478,305,475,299,472,294,469,288,466,283,463,277,459,272,45…
triHun47,166,600,165,594,164,587,166,581,168,575,172,570,176,565,180,561,185,556,190,552,194,548,199,543,204,539,209,535,213,531,218,526,222,522,227,517,232,512,236,508,241,503,245,499,250,495,255,491,260,487,265,483,271,480,276,476,281,473,287,469,292,465,297,462,302,458,307,454,313,451,318,447,323,443,328,439,333,435,339,432,344,429,350,425,355,422,361,419,366,416,372,413,377,409,383,407,389,40…
triHun48,344,615,350,615,357,615,363,615,369,614,375,613,381,611,387,609,393,607,399,604,404,601,409,597,414,593,418,588,423,584,428,580,432,576,437,572,442,568,447,564,452,560,457,556,461,552,466,547,471,543,475,539,480,534,484,530,488,525,492,520,496,516,501,511,505,506,509,502,513,497,517,491,520,486,524,481,528,476,531,471,534,465,537,460,540,454,543,448,545,443,548,437,551,431,554,426,556,42…
triHun49,322,512,328,515,334,516,341,516,347,515,354,515,360,514,366,513,373,512,379,511,385,509,392,508,398,506,404,504,410,503,417,501,423,499,429,498,436,496,442,495,448,493,454,491,460,489,466,486,472,484,479,482,485,480,490,477,496,474,502,471,508,468,514,465,519,462,525,459,531,456,536,453,542,450,547,446,552,442,557,438,562,434,567,430,572,426,577,421,582,417,587,413,591,408,595,403,599,39…
triHun50,649,526,646,521,643,516,640,511,635,507,630,504,625,500,620,497,615,495,610,492,604,490,599,488,593,486,587,485,582,483,576,482,570,480,564,479,559,477,553,476,547,475,541,474,535,472,530,471,524,469,518,468,512,467,507,465,501,464,495,463,489,461,483,460,478,460,472,459,466,458,460,457,454,456,448,455,442,455,436,454,431,454,425,454,419,454,413,454,407,455,401,455,395,456,389,458,384,45…
hydPol01,501,568,490,570,480,573,469,576,461,583,453,591,445,598,435,602,424,606,413,605,403,603,392,601,381,598,371,595,360,591,350,588,339,584,330,580,320,575,310,570,301,564,291,558,282,552,274,545,266,537,258,530,250,522,244,513,237,504,231,495,225,486,220,476,214,467,210,456,207,446,203,435,201,425,199,414,197,403,197,392,197,381,197,370,198,359,200,349,202,338,205,327,208,316,211,306,217,29…
hydPol03,533,501,524,506,514,511,504,515,498,524,492,533,486,541,476,546,466,548,455,549,444,548,433,547,423,545,412,542,402,540,391,537,381,534,371,531,360,528,350,525,340,522,330,518,320,514,310,510,300,505,290,501,281,496,271,490,263,484,254,477,246,471,238,463,230,456,223,448,216,440,210,431,204,422,199,412,194,403,190,393,186,383,183,372,181,362,180,351,179,340,178,330,179,319,180,308,183,29…
hydPol04,212,491,218,481,225,472,228,461,223,450,219,440,221,429,230,421,239,413,247,406,256,398,265,391,274,384,283,376,291,368,300,360,309,353,317,345,326,337,334,329,343,322,353,315,362,308,371,301,381,295,390,288,400,282,410,276,420,271,431,267,442,263,453,260,464,257,475,254,487,251,498,249,510,249,521,248,533,249,544,250,556,252,567,254,578,257,588,262,599,267,608,274,618,281,627,288,635,29…
hydPol05,731,223,720,225,709,225,700,219,693,211,685,203,675,199,664,199,654,203,643,206,633,209,622,212,612,216,601,221,591,225,581,229,571,233,560,238,550,242,540,247,530,252,521,257,511,263,502,269,493,276,485,284,477,291,469,299,461,306,453,315,446,323,439,332,433,341,426,350,420,359,415,369,410,379,405,389,400,399,396,409,394,420,392,431,390,442,388,453,386,464,387,475,388,486,390,497,393,50…
hydPol06,732,519,728,508,729,496,734,485,738,474,742,463,744,451,740,440,735,429,728,419,721,410,713,400,706,391,698,382,689,374,680,366,671,358,662,350,653,342,644,335,634,328,624,322,613,315,603,309,593,303,583,297,573,290,562,284,552,278,542,272,531,266,520,261,509,256,498,252,487,249,475,246,463,245,451,244,439,246,428,248,416,251,405,256,394,260,383,266,373,272,364,280,355,288,347,297,339,30…
hydPol07,560,137,571,139,580,147,591,149,603,147,614,144,626,142,638,142,650,143,661,147,669,155,677,165,683,175,689,185,696,195,702,206,708,216,713,227,718,238,723,249,728,260,732,271,736,282,740,294,743,305,747,317,749,328,751,340,753,352,752,364,752,376,751,388,748,400,745,411,742,423,738,434,733,445,727,455,720,465,713,475,705,484,697,493,689,502,680,509,670,517,660,523,650,529,639,534,628,54…
hydPol08,467,684,457,682,447,680,436,680,426,682,416,683,406,684,396,683,386,679,378,673,372,665,365,656,360,648,354,639,349,630,344,621,338,612,333,603,328,594,323,585,318,576,312,567,308,558,304,548,300,539,296,529,293,519,291,509,288,499,288,489,287,478,287,468,288,458,289,447,290,437,292,427,293,416,296,406,299,397,303,387,308,378,314,369,320,361,326,352,333,346,341,339,349,332,357,325,366,32…
hydPol09,215,506,218,495,217,484,213,473,209,462,203,452,199,442,200,430,204,420,211,411,219,403,227,394,235,387,244,379,252,371,260,363,269,355,278,348,286,341,295,334,304,326,314,321,325,316,335,311,345,306,355,301,366,296,376,290,386,286,397,283,408,281,420,278,431,275,442,272,453,270,464,268,476,267,487,268,498,270,510,271,521,271,532,273,543,277,554,281,564,285,575,291,585,296,594,303,603,31…
hydPol10,528,211,538,217,548,221,560,222,571,224,582,225,592,231,599,240,603,251,607,261,611,272,615,283,619,294,622,305,626,315,629,326,632,337,635,349,638,360,641,371,642,382,643,393,644,405,645,416,645,428,644,439,644,450,643,462,640,473,638,484,635,495,631,506,626,516,621,527,616,537,610,547,603,555,595,564,587,572,578,579,570,587,561,593,550,599,540,604,530,608,519,612,508,615,497,618,486,62…
hydPol11,458,167,471,168,481,165,490,160,499,154,509,148,519,145,530,143,540,145,550,149,560,154,569,160,577,167,585,174,594,181,601,189,609,196,617,204,625,211,633,218,641,226,649,233,656,241,663,250,669,259,676,267,682,276,688,285,694,294,700,304,705,313,709,323,712,334,715,344,717,355,719,366,721,376,721,387,721,398,720,409,717,419,714,430,710,440,705,450,700,459,695,469,688,477,682,486,675,49…
hydPol12,312,392,321,386,326,377,328,367,330,357,331,347,334,337,339,329,349,324,358,319,367,314,377,310,386,306,396,302,406,298,416,295,425,291,435,288,445,285,455,282,465,279,475,276,486,274,496,271,506,269,516,267,526,266,537,265,547,264,558,264,568,264,578,265,589,267,599,269,609,271,619,274,629,277,639,280,648,285,657,291,665,297,673,304,681,311,689,318,696,325,702,334,708,342,714,351,719,36…
hydPol14,455,202,446,207,437,211,427,214,417,216,408,219,399,224,392,231,389,241,386,250,383,260,380,270,378,279,375,289,373,299,371,309,369,319,367,329,366,339,365,349,363,359,362,369,361,379,361,389,360,400,360,410,359,420,359,430,360,440,360,450,361,460,363,470,365,480,368,490,373,499,377,508,383,516,390,524,396,531,404,538,411,545,419,551,428,557,436,563,445,567,454,571,463,575,473,578,483,58…
hydPol15,685,304,680,315,681,326,686,336,692,347,695,358,693,370,689,381,682,391,675,400,668,410,660,419,652,428,644,437,636,446,628,455,620,464,613,473,605,482,597,491,590,501,582,510,574,518,565,526,555,534,546,541,537,549,526,554,516,559,505,565,494,570,483,574,471,576,459,578,447,579,436,580,424,580,412,579,400,579,388,575,377,572,366,568,354,564,344,559,333,553,322,547,313,540,303,533,294,52…
hydPol17,315,226,327,220,337,216,346,210,354,203,360,194,368,187,379,186,390,185,400,187,411,189,422,191,432,195,442,199,452,203,462,207,472,211,482,215,492,219,502,224,512,228,521,233,530,239,540,245,549,251,558,257,566,263,575,270,583,277,591,284,599,292,606,299,613,308,619,317,625,326,630,336,633,346,637,356,639,367,640,377,641,388,640,399,639,410,638,421,637,431,634,442,631,452,628,462,623,47…
hydPol19,585,424,587,413,590,402,598,394,604,385,608,374,611,364,611,353,609,342,604,332,599,322,594,312,589,302,583,292,578,283,572,273,567,263,561,253,556,243,550,234,543,225,537,216,530,207,523,199,515,190,507,183,498,176,489,169,480,163,470,157,460,152,451,146,441,141,430,139,419,137,408,135,396,134,385,134,374,133,363,133,352,134,341,134,330,138,320,142,309,146,299,150,288,154,278,158,268,16…
hydPol20,482,183,471,182,461,182,450,183,439,184,429,185,420,190,415,200,410,209,406,219,402,229,397,239,394,249,391,259,388,269,386,280,384,290,382,301,380,311,380,322,379,333,379,343,379,354,380,365,380,375,382,386,385,396,388,406,391,416,395,426,400,436,405,445,410,454,417,463,423,471,430,480,437,487,445,495,453,502,461,509,470,515,479,521,488,526,497,532,507,537,516,541,526,545,536,548,547,55…
hydPol21,308,348,318,342,327,336,334,327,340,318,345,308,352,300,361,293,372,292,383,290,394,290,406,292,417,294,428,296,439,298,449,302,460,305,471,308,481,313,492,317,502,321,512,327,521,333,530,339,539,346,548,353,557,360,565,367,573,376,580,384,587,393,594,402,600,412,605,421,610,431,614,442,618,452,622,463,626,473,629,484,632,495,636,506,637,517,638,528,639,539,639,550,638,562,637,573,635,58…
hydPol25,455,638,446,632,437,626,428,621,417,618,406,617,396,616,385,613,377,606,371,598,365,589,359,579,355,569,351,559,346,549,342,540,337,530,333,520,329,509,325,499,322,489,320,478,318,468,316,457,315,446,316,435,316,425,319,414,321,404,324,393,328,383,332,373,337,363,344,355,350,346,357,338,364,329,372,322,380,314,388,307,397,302,407,297,416,291,425,285,435,281,446,278,456,276,467,273,478,27…
hydPol27,583,487,591,481,600,475,609,469,617,462,624,455,631,447,634,437,635,427,634,417,632,406,630,396,628,386,626,375,625,365,623,355,620,345,618,335,615,325,610,315,606,306,602,296,596,288,590,279,584,270,577,262,571,254,564,246,557,238,550,231,543,223,534,217,525,212,516,207,507,203,497,199,487,195,477,192,467,189,457,187,447,184,437,183,426,182,416,181,406,183,395,184,385,186,375,189,365,19…
hydPol28,526,346,536,348,546,349,555,351,565,354,574,357,584,361,592,366,597,374,602,383,607,392,609,401,611,411,614,421,616,431,617,441,618,450,620,460,621,470,620,480,619,490,619,500,618,510,616,520,614,530,612,539,609,549,606,559,604,568,599,577,595,586,590,595,585,603,578,611,572,619,566,626,558,632,550,638,542,644,534,650,525,655,516,659,507,663,498,667,489,671,479,674,470,677,460,679,450,68…
hydPol29,462,723,452,722,441,722,431,722,421,725,411,726,401,726,392,721,384,715,376,708,369,700,363,692,357,683,351,675,345,666,339,658,334,649,328,640,323,632,318,623,312,614,307,605,302,596,298,587,294,577,290,568,286,558,282,548,279,539,276,529,274,519,272,508,270,498,268,488,269,478,270,468,271,457,273,447,277,437,280,428,284,418,289,409,294,400,299,391,305,383,311,375,318,367,325,359,333,35…
hydPol30,483,315,489,323,498,328,508,330,518,333,527,339,534,346,539,355,541,365,542,376,543,386,545,397,546,407,547,417,548,428,549,438,550,448,551,459,551,469,551,480,551,490,551,500,550,511,549,521,548,531,547,542,546,552,543,562,541,572,538,583,535,592,531,602,527,612,522,621,516,629,510,638,504,646,496,653,489,660,481,668,472,672,462,676,453,680,443,685,434,689,424,691,413,692,403,693,393,69…
hydPol31,545,95,554,100,564,102,575,101,586,102,596,102,607,104,617,107,626,112,634,119,641,127,648,135,653,144,658,153,663,163,667,173,671,182,674,192,677,202,680,213,683,223,686,233,688,243,690,254,692,264,692,275,693,285,693,296,692,306,689,317,687,327,684,337,681,347,677,357,673,367,668,376,662,385,657,394,651,403,645,412,638,420,632,428,624,436,616,443,608,449,600,456,591,462,582,468,573,473…
hydPol32,630,475,625,484,618,492,612,499,604,506,596,513,587,516,577,516,567,515,557,512,547,509,538,505,528,502,518,499,509,496,499,493,489,490,480,486,471,481,461,477,453,471,444,466,435,461,427,455,418,450,410,443,403,436,396,429,389,421,382,414,377,405,371,396,366,388,360,379,356,370,352,361,349,351,346,341,342,332,340,322,339,312,337,302,336,292,338,282,339,271,340,261,342,251,345,241,347,23…
hydPol33,796,485,793,496,793,507,795,517,799,527,805,537,810,546,810,558,806,568,802,578,795,586,786,594,779,602,772,610,765,619,758,627,750,635,742,643,734,651,726,658,718,666,709,673,701,680,692,687,683,694,674,699,664,704,654,710,644,714,633,717,623,721,612,724,602,727,591,729,580,731,569,733,558,733,547,734,536,734,525,732,514,729,504,726,493,723,482,720,472,716,462,712,452,706,443,700,434,69…
hydPol34,742,177,731,175,719,174,709,169,699,163,689,157,678,152,668,149,656,149,646,153,635,158,625,164,615,170,605,175,595,181,585,187,575,193,565,199,555,205,545,211,536,217,526,224,517,230,507,237,497,243,488,249,478,255,468,261,458,267,449,274,440,282,431,289,423,298,417,307,410,316,404,326,398,336,392,346,390,357,388,369,387,380,386,392,385,403,385,415,387,426,389,438,392,449,396,460,400,47…
hydPol35,653,520,651,531,647,541,643,552,640,562,637,573,633,583,630,594,624,603,616,610,606,614,595,617,584,620,574,623,563,626,552,628,541,630,530,632,519,634,508,636,497,638,486,639,475,641,464,641,453,640,442,640,431,639,420,638,409,636,398,634,387,633,376,631,366,627,356,623,345,619,335,614,326,608,317,602,308,596,299,588,291,581,283,574,276,565,269,556,262,548,255,539,251,529,247,518,243,50…
hydPol36,214,542,218,531,222,520,219,510,219,500,220,490,221,480,224,471,228,461,231,452,237,444,243,436,250,429,258,422,265,415,274,410,282,405,291,399,299,394,308,389,317,385,326,380,335,376,345,373,354,370,364,367,374,365,383,363,393,362,403,362,414,361,424,361,433,363,443,364,453,366,463,368,473,371,482,375,491,378,501,381,510,386,518,392,526,397,534,403,542,410,549,417,556,424,564,431,570,43…
hydPol37,646,491,655,490,664,489,673,490,683,491,692,491,701,492,710,490,718,486,726,481,732,474,738,468,745,461,751,454,757,447,762,440,768,432,773,425,778,417,782,409,787,401,791,393,794,384,797,375,800,367,803,358,805,349,808,340,810,331,812,322,813,313,815,304,816,295,817,286,816,276,815,267,814,258,812,249,810,240,808,231,804,223,801,214,798,205,794,197,788,190,783,182,776,176,769,170,762,16…
hydPol38,116,723,112,714,106,706,97,702,88,698,79,694,72,688,69,678,66,669,64,659,62,649,60,640,59,630,58,620,57,610,56,600,55,590,54,580,53,571,52,561,51,551,51,541,50,531,50,521,51,511,52,501,55,492,57,482,60,473,64,463,68,455,72,446,77,437,81,428,86,419,90,410,95,401,101,394,107,386,114,379,122,372,129,366,138,361,146,356,155,351,164,347,173,344,183,341,192,339,202,338,212,337,222,339,232,340,…
hydPol39,516,330,506,334,496,338,487,343,477,347,467,351,457,353,447,356,439,363,435,373,432,383,429,393,426,403,423,414,420,424,417,434,414,444,412,455,410,465,408,476,406,486,404,497,403,507,401,518,400,528,400,539,400,550,400,560,402,571,404,581,406,592,409,602,411,612,415,622,419,632,423,642,429,651,435,660,441,668,448,676,456,683,464,691,472,697,481,703,490,708,500,712,510,716,520,720,530,72…
hydPol40,311,356,315,345,318,334,319,323,322,312,325,301,329,291,337,282,347,277,357,272,367,266,376,260,386,253,396,247,405,242,416,237,426,232,437,228,447,223,458,220,469,218,481,216,492,213,503,211,514,208,525,205,536,202,547,199,558,196,570,195,581,194,592,193,604,195,615,196,626,198,637,203,647,207,658,212,667,218,676,225,685,232,694,240,702,248,709,257,716,265,723,275,729,285,733,295,735,30…
hydPol41,215,630,222,638,228,645,235,653,242,660,249,668,256,675,264,682,272,688,282,690,292,691,302,691,312,690,322,689,332,686,342,683,352,680,362,678,371,673,380,669,389,664,398,659,407,654,416,650,425,645,433,638,440,631,448,625,454,617,461,609,467,601,473,593,479,584,484,575,489,566,494,558,498,548,502,539,506,530,508,520,510,510,512,500,513,489,515,479,514,469,514,459,513,449,512,439,511,42…
hydPol43,384,230,377,239,371,247,362,254,353,260,343,266,333,270,323,275,313,278,306,287,300,296,295,306,293,316,290,327,288,338,286,349,285,360,284,371,282,382,281,393,282,403,284,414,285,425,287,436,289,447,291,458,293,469,296,479,300,490,304,500,307,510,312,520,316,530,321,540,328,548,335,557,342,565,351,572,360,579,368,586,377,592,386,598,396,604,405,610,415,614,425,618,436,622,447,623,457,62…
hydPol44,555,374,561,383,567,391,577,394,588,396,598,399,607,404,613,413,617,423,619,433,620,444,621,454,621,465,620,475,618,486,617,496,615,507,613,517,611,528,609,538,606,548,603,558,600,568,597,579,594,589,591,599,587,609,584,619,581,629,578,639,575,650,569,659,564,668,559,677,553,686,545,693,537,700,529,706,519,711,510,716,500,721,491,725,480,726,470,728,459,729,448,729,438,730,427,730,417,73…
hydPol45,295,450,296,461,296,472,294,482,292,493,291,504,290,515,295,524,302,533,310,540,319,546,328,553,337,559,346,565,355,570,365,575,375,579,385,583,396,587,406,590,417,593,427,595,438,597,449,600,459,600,470,601,481,600,492,599,503,597,513,595,524,592,535,590,545,588,556,585,566,581,576,577,586,573,596,568,605,562,615,557,623,550,631,542,639,535,645,526,652,517,658,508,664,499,669,490,674,48…
hydPol47,447,658,438,652,429,649,418,649,408,648,398,645,389,640,384,631,378,622,373,613,367,605,361,596,355,587,349,579,342,571,335,563,329,555,323,546,318,537,312,528,307,520,301,511,295,502,290,493,285,484,282,474,279,464,275,454,273,444,272,433,270,423,271,413,271,402,272,392,273,381,275,371,277,361,280,351,284,341,288,332,292,322,297,313,303,305,309,296,316,288,323,281,330,273,338,266,346,25…
hydPol46,535,645,542,636,549,627,555,617,564,610,573,603,583,596,590,588,594,578,595,566,595,555,594,543,593,532,592,520,591,509,589,498,587,486,585,475,582,464,578,453,574,443,570,432,566,421,561,411,557,400,552,390,548,379,544,368,540,357,535,347,530,337,525,327,519,317,513,307,505,299,497,291,489,283,479,277,470,270,459,265,449,261,438,258,426,256,415,255,404,253,392,252,381,251,369,252,358,25…
hydPol48,707,684,714,675,721,667,729,659,738,652,748,646,756,638,764,630,768,620,770,609,771,598,772,586,771,575,769,564,767,553,765,542,763,531,761,520,758,509,756,498,754,486,750,476,745,466,741,455,735,445,730,435,725,426,719,416,713,406,705,398,697,390,689,382,681,375,672,368,663,361,652,356,642,352,632,347,621,344,610,341,599,338,588,337,577,335,566,334,554,333,543,333,532,334,521,336,510,33…
hydPol49,334,499,345,501,355,501,366,501,377,502,386,505,396,508,407,509,416,503,422,495,429,486,435,477,441,469,446,460,452,451,458,442,464,433,470,424,475,415,481,406,487,397,493,388,499,379,504,370,510,361,513,351,517,341,520,331,523,320,525,310,525,299,525,288,524,278,522,267,521,257,521,246,521,235,519,225,515,215,510,206,504,197,498,188,491,180,485,171,478,163,470,156,463,148,454,142,446,13…
hydPol50,895,442,889,451,885,461,884,472,884,482,884,493,882,504,877,513,869,520,861,527,853,535,845,542,837,549,829,556,820,563,812,570,805,578,796,584,787,591,779,597,770,603,761,609,752,615,742,619,732,623,721,626,711,630,700,633,690,634,679,636,668,637,657,638,647,636,636,635,625,633,615,630,605,627,594,623,585,619,575,614,566,608,556,602,549,595,541,588,533,580,527,571,520,562,514,554,509,54…
hydPol51,280,600,283,589,285,577,286,567,284,557,281,548,280,538,279,528,281,518,284,509,288,500,294,492,301,485,308,478,315,471,322,464,328,457,335,450,342,442,349,436,357,429,364,423,371,416,379,409,387,404,396,399,404,394,413,389,422,385,431,382,441,379,450,376,460,374,469,372,479,372,489,372,499,373,509,375,518,377,528,379,537,383,546,388,555,392,563,397,572,402,581,406,589,412,596,418,603,42…
hydPol52,549,541,554,533,559,524,565,517,572,510,581,505,590,501,597,495,602,487,603,478,603,468,602,458,601,449,600,439,598,430,596,420,594,410,593,401,591,391,589,382,587,372,584,363,581,353,579,344,575,335,571,326,567,317,562,309,556,301,551,293,545,285,539,278,533,270,526,263,518,257,511,251,503,245,496,238,488,233,479,229,470,226,461,222,452,219,442,217,432,215,423,213,413,213,403,212,394,21…
hydPol53,255,647,248,639,240,632,232,629,223,625,216,619,211,611,209,601,207,592,205,582,204,573,201,563,198,554,196,545,194,535,192,526,190,517,188,507,187,497,186,488,185,478,184,468,183,459,183,449,185,440,186,430,187,420,189,411,191,401,193,392,197,383,200,374,204,365,208,356,212,348,218,340,224,332,229,324,235,317,243,311,251,306,259,300,267,294,275,289,283,284,291,279,300,275,310,273,319,27…
hydPol22,702,365,699,376,696,387,694,398,691,409,689,420,687,431,682,441,676,450,667,457,658,464,649,469,639,475,630,481,620,487,611,493,601,499,591,504,581,509,571,514,561,518,550,522,539,525,528,528,517,529,506,530,495,531,484,531,472,532,461,532,450,531,439,530,428,527,417,525,406,521,396,517,386,513,376,507,366,502,356,496,347,490,338,483,329,476,322,468,314,460,307,451,301,441,296,432,290,42…
hydPol23,241,167,253,165,264,161,274,154,283,146,293,139,302,132,313,125,324,122,336,120,348,120,360,122,371,124,383,127,395,130,406,134,418,138,429,142,440,146,452,150,463,154,474,158,485,164,496,169,507,174,517,180,527,187,537,194,546,202,554,210,562,219,570,229,577,238,584,249,590,259,595,270,599,281,603,293,606,304,609,316,611,328,612,340,612,352,612,364,612,376,611,388,608,400,605,411,600,42…
hydPol24,643,365,638,376,639,387,645,397,650,408,654,419,653,431,652,443,646,452,638,461,630,470,622,479,614,487,605,495,596,504,588,511,578,519,569,526,559,533,549,539,539,545,529,551,518,557,508,562,497,567,487,573,475,576,464,578,452,580,440,582,428,582,417,582,405,581,393,580,381,578,370,575,358,572,347,570,336,565,325,561,314,557,303,551,293,545,283,539,274,532,264,524,255,516,247,508,239,50…
hydPol13,279,368,283,355,286,341,287,330,288,319,289,308,293,298,298,289,305,280,313,272,322,265,330,258,338,251,348,245,358,240,367,235,377,230,387,225,397,221,408,216,418,212,428,208,438,204,449,201,460,198,470,196,481,194,492,193,503,193,514,192,525,193,537,193,547,195,558,198,569,200,579,204,590,208,600,211,610,217,619,222,628,229,636,236,645,244,652,252,659,260,666,269,672,278,677,288,682,29…
hydPol18,641,188,648,197,657,204,665,212,674,219,684,226,692,234,696,244,700,255,702,266,704,277,706,289,707,300,706,312,704,323,702,334,699,345,697,357,693,367,689,378,685,389,679,399,674,409,668,419,661,428,654,437,647,446,639,454,631,462,622,469,612,476,603,482,593,489,584,495,573,499,563,504,552,509,542,515,532,519,521,521,509,524,498,524,486,525,475,525,464,524,452,524,441,523,429,521,418,51…
hydPol42,641,190,648,198,656,206,664,214,672,220,681,227,691,231,697,240,700,250,700,261,699,272,698,283,697,294,696,305,696,316,697,327,697,338,698,349,698,360,699,371,699,382,700,393,700,403,699,414,699,425,698,436,697,447,696,458,694,469,691,479,687,490,683,500,677,509,672,519,666,528,658,536,651,544,643,552,635,558,625,563,615,569,605,574,595,577,584,580,574,582,563,584,552,585,541,586,530,58…
triJa301,271,309,273,303,276,297,279,292,283,287,288,282,293,278,298,274,304,272,310,270,316,269,323,268,329,267,336,267,342,268,348,268,355,269,361,270,367,271,374,271,380,273,386,275,392,277,398,279,404,281,410,284,416,286,422,289,428,292,434,294,440,297,445,300,451,303,456,307,461,311,466,315,471,319,476,324,480,328,485,332,490,337,494,342,498,347,502,352,506,357,509,362,513,368,516,373,519,37…
triJa302,588,579,587,573,586,566,585,560,582,554,579,548,575,543,571,538,567,534,562,530,556,526,551,523,545,519,540,516,534,513,528,510,522,507,516,505,510,502,504,500,498,498,492,496,486,494,480,492,474,490,467,489,461,488,455,487,448,487,442,487,435,488,429,488,423,489,416,490,410,491,404,493,397,495,391,497,385,499,379,501,373,504,367,506,362,509,356,512,350,514,344,517,338,520,333,523,327,52…
triJa303,220,333,217,327,215,321,214,314,213,308,212,301,212,295,213,288,216,282,219,276,222,271,226,265,230,260,233,254,237,249,241,243,245,238,249,233,253,227,257,222,261,217,265,212,270,207,274,203,279,198,284,194,290,190,295,186,300,182,306,179,311,175,317,172,323,169,329,166,335,163,341,161,347,159,353,157,360,155,366,154,373,153,379,153,386,153,393,153,399,153,406,155,412,156,419,157,425,16…
triJa306,272,382,277,378,281,374,286,370,291,367,297,365,303,364,309,364,316,364,322,364,328,364,334,365,340,365,346,366,352,368,358,369,364,371,370,372,376,374,382,375,388,377,394,379,400,381,405,384,411,386,417,389,422,392,427,395,433,398,438,402,443,405,448,409,453,413,457,417,462,421,466,425,470,430,474,435,478,440,481,445,485,450,489,455,492,460,495,465,499,471,502,476,505,481,508,486,512,49…
triJa307,280,366,281,360,282,354,285,348,288,344,293,339,298,336,303,333,308,330,314,327,319,324,325,322,331,320,337,318,342,316,348,314,354,312,360,310,366,308,372,307,378,306,384,305,390,304,396,303,402,303,408,302,413,301,420,301,426,301,433,301,439,301,445,301,451,301,457,302,463,302,469,302,475,302,482,302,488,302,494,303,500,304,506,304,512,305,518,306,524,308,530,309,536,311,541,313,547,31…
triJa309,589,558,594,554,599,549,603,545,606,539,608,533,608,527,608,520,607,514,605,508,603,501,601,495,599,489,596,483,593,478,590,472,587,466,583,461,580,456,576,450,573,445,569,440,566,434,562,429,558,424,554,419,549,415,545,410,540,406,535,402,530,398,525,394,519,391,514,387,508,384,502,381,497,378,491,375,485,373,479,370,473,367,467,365,461,363,455,361,449,359,443,357,437,355,431,354,424,35…
triJa310,850,717,857,716,863,715,870,713,877,711,883,708,888,704,893,699,898,694,902,689,905,682,908,676,910,670,913,664,915,657,917,651,919,644,921,637,922,631,923,624,924,617,925,611,926,604,926,597,926,590,926,583,926,576,925,570,924,563,923,556,922,549,920,543,918,536,916,530,914,523,911,517,909,511,906,505,902,499,899,493,895,487,891,482,887,476,882,471,878,466,873,461,869,455,865,450,861,44…
triJa311,619,684,624,679,628,674,632,668,635,661,637,655,638,648,638,641,638,634,637,627,636,620,635,613,633,607,632,600,630,593,628,586,626,580,625,573,623,566,622,559,620,553,618,546,616,539,614,533,611,526,609,520,607,513,604,507,601,500,598,494,596,488,593,481,590,475,587,468,584,462,581,456,578,450,575,443,572,437,569,431,565,425,562,419,558,413,555,407,551,401,547,395,544,389,540,383,537,37…
triJa312,520,574,513,575,507,576,500,575,494,573,488,569,483,565,478,561,473,557,468,552,464,547,459,541,455,536,451,531,447,526,444,520,440,514,436,509,432,504,428,498,425,492,422,486,420,480,418,473,416,467,414,461,412,454,410,448,409,441,407,435,406,428,405,421,405,415,405,408,405,401,405,395,406,388,406,381,407,375,408,368,409,361,410,355,411,348,412,341,413,335,414,328,416,322,418,315,420,30…
triJa313,438,708,444,709,451,708,458,707,464,704,470,701,476,697,480,692,485,687,490,682,493,677,497,671,500,665,503,659,506,653,509,647,511,640,513,634,515,627,517,621,518,614,520,607,521,601,522,593,522,588,522,581,523,574,523,567,522,561,522,554,521,547,520,541,518,534,517,528,515,521,514,514,512,508,510,501,508,495,506,489,504,482,502,476,499,469,496,463,493,457,490,451,487,445,483,440,480,43…
triJa314,334,504,340,505,347,506,354,506,360,504,366,501,372,499,378,496,384,493,389,490,395,487,401,484,406,480,411,476,417,472,422,468,427,464,432,461,437,457,443,452,447,448,452,443,456,438,460,434,465,428,468,423,471,417,474,411,478,406,481,400,483,394,485,388,487,381,488,375,490,368,491,362,492,356,493,349,493,343,494,336,494,330,494,323,493,317,492,310,491,304,489,298,487,292,484,286,482,28…
triJa315,506,592,501,587,497,583,492,578,489,573,487,567,485,560,484,554,484,548,484,541,485,535,487,529,490,523,493,517,496,511,499,505,501,499,504,493,506,487,509,482,512,476,515,470,518,465,522,459,525,454,529,448,532,443,536,438,540,433,544,427,549,423,553,418,558,413,562,408,566,404,571,399,576,395,581,391,586,387,591,383,597,379,602,376,607,372,613,369,618,365,624,362,630,359,635,356,641,35…
triJa316,634,385,638,390,641,396,644,401,646,407,648,413,649,419,650,426,650,432,649,438,647,444,644,450,641,455,639,461,636,467,634,473,632,479,629,485,626,490,623,495,619,501,615,506,611,511,607,516,603,520,599,525,594,529,589,533,584,537,579,541,574,544,568,548,563,550,557,553,551,555,545,557,539,560,534,562,528,564,521,566,515,567,509,567,503,568,496,568,490,569,484,569,477,569,471,569,465,56…
triJa318,748,673,753,669,757,665,760,660,763,654,765,648,766,642,767,636,767,630,766,624,766,618,766,612,766,606,765,600,765,594,764,588,763,582,762,576,762,570,760,564,759,558,758,552,756,546,754,540,752,534,750,529,747,523,744,518,742,512,739,507,736,501,733,496,730,491,727,486,723,481,720,476,716,471,712,466,708,461,704,457,700,452,697,447,693,443,688,438,684,434,680,430,675,426,670,422,665,41…
triJa319,272,638,266,635,261,632,255,629,251,624,247,619,243,614,240,608,238,602,237,596,236,590,236,583,236,577,236,571,236,564,237,558,237,552,238,545,238,539,239,532,240,523,241,519,242,514,243,507,244,501,246,495,247,489,249,483,252,477,254,471,257,465,259,459,262,454,265,448,269,442,272,437,275,432,279,426,282,421,286,416,291,411,295,407,299,402,304,398,309,393,313,389,318,384,322,380,327,37…
triJa320,364,211,368,206,374,203,380,200,386,198,392,196,398,195,405,193,411,193,418,192,424,192,430,192,437,192,443,193,450,193,456,194,463,194,469,195,476,196,482,197,489,198,495,199,501,201,507,203,514,205,520,207,526,209,532,212,538,214,544,217,550,219,556,222,561,225,567,228,572,232,577,236,583,240,587,244,592,249,598,253,603,257,608,260,613,264,619,267,624,270,630,274,635,277,641,281,646,28…
triJa321,731,279,727,273,723,268,718,263,713,259,707,256,700,253,694,252,687,251,680,251,673,250,666,250,660,249,653,249,646,248,639,248,632,247,625,247,619,248,612,248,605,249,598,250,592,252,585,253,578,255,572,256,565,259,559,261,552,264,546,267,540,270,534,273,528,277,523,281,518,285,512,289,507,293,501,298,496,301,490,305,484,308,478,312,472,316,467,320,461,323,455,327,449,331,444,334,438,33…
triJa322,613,411,615,405,616,398,617,391,617,385,616,378,615,371,612,365,609,359,606,354,602,348,598,342,594,337,590,332,586,326,582,321,578,315,574,310,570,305,566,299,562,294,558,289,554,283,550,278,545,273,541,268,537,263,532,258,527,253,523,249,518,244,512,240,507,236,502,232,496,228,491,224,485,220,480,216,474,213,468,210,462,206,456,203,451,200,445,196,439,194,433,191,426,188,420,185,414,18…
hydTis01,880,323,870,319,862,313,856,305,853,295,850,285,845,276,836,272,826,268,816,266,806,264,795,262,785,260,775,258,765,256,754,254,744,253,734,251,724,250,713,249,703,247,692,246,682,245,672,246,661,247,651,248,641,249,630,251,620,252,610,254,600,257,590,261,581,266,572,270,562,275,553,281,544,286,537,293,529,300,521,307,515,315,509,323,502,332,497,341,492,350,487,359,485,369,482,379,479,38…
hydTis02,628,418,631,408,636,399,643,392,651,385,656,376,657,367,653,357,647,349,641,340,636,332,631,322,627,313,623,304,619,294,615,284,611,275,607,265,603,256,598,247,593,238,588,228,583,220,577,211,571,203,565,195,558,187,551,179,544,171,537,164,529,157,521,151,513,145,504,139,496,133,487,128,477,124,468,120,458,118,448,115,438,112,428,110,417,110,407,110,397,110,387,112,377,114,367,117,357,12…
hydTis03,476,275,469,267,466,257,465,246,464,235,459,226,451,219,441,215,430,211,420,207,410,203,399,199,389,195,379,190,369,186,359,182,349,178,338,175,327,172,316,170,306,168,295,165,284,163,273,162,262,161,251,159,240,158,229,159,218,159,207,160,196,162,185,164,174,167,164,170,153,173,143,177,133,181,123,186,113,191,104,197,96,204,87,212,80,220,73,229,67,238,62,247,56,257,53,268,50,278,48,289,…
hydTis04,701,714,691,716,681,718,672,723,663,729,653,731,643,729,633,726,625,720,616,714,608,708,600,702,591,695,583,689,575,683,567,676,558,670,550,664,542,657,534,651,526,644,517,638,509,632,501,625,494,618,486,610,479,603,472,596,465,588,459,579,453,571,447,563,442,554,436,545,431,536,428,526,425,516,422,506,420,496,418,486,417,475,417,465,418,455,419,444,421,434,423,424,426,414,430,405,435,39…
hydTis05,326,584,335,581,347,578,360,582,370,589,380,594,391,597,402,600,413,600,423,596,432,590,441,582,449,575,458,568,466,561,474,552,482,544,490,536,497,528,505,520,513,512,521,503,528,495,535,486,543,478,550,469,557,460,563,451,568,441,573,431,578,421,582,410,586,399,589,389,592,378,594,367,595,355,597,344,596,333,596,322,595,311,594,299,591,288,589,277,586,266,583,256,578,246,573,236,567,22…
hydTis06,255,545,254,534,253,524,247,516,240,507,235,498,229,489,227,479,229,468,232,458,236,448,241,439,245,429,249,419,253,409,257,399,261,389,265,380,271,370,276,361,282,352,287,343,293,334,299,325,306,317,313,309,320,301,327,293,335,286,343,279,352,273,361,267,370,262,380,257,389,252,399,248,409,245,420,242,430,240,440,238,451,237,462,236,472,237,483,237,493,239,504,242,514,245,524,248,534,25…
hydTis07,67,533,68,523,62,514,56,505,49,497,42,490,36,481,37,471,41,461,45,451,48,441,52,431,56,422,60,412,63,402,66,391,69,381,72,371,75,361,78,351,81,341,84,331,88,321,92,311,95,301,100,292,104,282,109,273,115,264,120,255,127,247,134,239,141,232,149,224,157,217,165,210,173,204,181,197,190,191,199,186,209,182,218,178,229,175,239,173,249,171,260,171,270,171,281,172,291,173,301,176,311,179,321,183…
hydTis08,465,605,472,597,477,588,477,577,474,567,470,557,471,546,476,537,483,529,490,520,496,512,503,504,511,496,518,488,525,480,533,472,540,464,548,457,555,449,562,441,570,434,578,427,587,420,596,414,605,408,614,402,623,397,633,392,642,386,652,383,662,379,673,376,683,373,694,371,704,370,715,369,726,368,736,367,747,370,757,372,768,375,778,378,788,381,799,385,809,388,819,392,828,397,838,402,846,40…
hydTis09,245,447,242,436,244,426,244,415,242,404,238,394,234,384,232,374,234,363,238,353,244,344,251,336,258,327,265,319,272,311,279,303,287,295,294,287,301,279,309,271,317,263,324,256,332,248,341,241,349,234,358,228,367,221,376,215,386,210,395,205,405,202,416,199,426,196,437,193,448,192,458,190,469,189,480,189,491,188,502,188,513,190,523,192,534,194,545,197,555,200,565,204,575,209,584,214,593,22…
hydTis10,259,214,268,220,278,223,289,223,299,223,310,222,320,226,328,233,335,240,342,249,349,257,355,265,362,273,369,282,376,290,382,298,388,307,394,316,400,325,405,334,411,343,417,352,422,362,426,371,430,381,434,391,438,401,441,411,444,422,446,432,448,443,450,453,452,464,451,474,449,485,448,495,447,506,445,516,442,527,439,537,435,547,431,557,426,566,419,575,413,583,406,591,398,598,390,604,381,61…
hydTis11,929,137,919,133,908,132,898,128,889,123,881,116,872,110,862,106,852,108,841,111,831,114,821,118,811,123,801,127,792,131,782,136,772,140,762,145,753,150,743,155,734,160,725,166,715,171,706,176,697,182,688,188,680,195,671,202,664,209,656,217,649,226,643,235,637,244,633,253,629,263,625,274,622,284,619,294,616,304,613,315,610,325,607,335,606,346,605,357,606,368,608,378,610,389,612,399,614,41…
hydTis12,212,664,221,658,230,654,241,653,252,653,262,649,269,641,274,631,278,621,283,611,287,601,291,591,297,582,302,572,307,562,311,553,316,543,321,533,326,524,332,514,336,504,340,494,343,484,347,474,349,463,350,452,352,441,353,430,354,420,354,409,353,398,352,387,350,376,348,366,346,355,343,345,338,335,334,325,328,316,322,307,315,298,309,290,301,282,293,275,284,269,274,264,264,259,255,254,245,25…
hydTis13,656,559,667,560,677,562,687,566,696,571,706,576,717,577,727,574,736,568,744,562,753,555,762,549,771,543,779,537,788,531,797,524,805,518,814,511,822,504,829,497,837,489,844,481,852,473,859,465,865,457,871,448,877,439,882,429,888,420,893,411,897,401,901,391,904,381,907,370,910,360,911,349,913,338,914,328,914,317,914,306,914,296,913,285,910,275,907,264,903,254,898,245,893,235,887,227,880,21…
hydTis14,727,608,722,599,713,595,703,593,693,591,684,585,678,577,674,567,673,557,672,546,671,536,669,525,668,515,666,505,665,494,663,484,661,473,659,463,657,453,655,442,653,432,652,422,650,411,648,401,646,390,646,380,645,369,645,359,645,348,646,338,647,327,649,317,651,307,655,297,659,287,663,278,668,268,672,258,677,249,682,240,688,231,695,223,702,215,710,209,718,202,727,196,736,191,746,187,756,18…
hydTis15,391,183,386,193,380,202,373,211,363,214,352,218,345,226,342,236,342,247,342,258,343,269,343,281,344,292,345,303,346,314,347,325,347,336,349,347,350,358,352,369,354,380,356,390,359,401,362,412,365,422,368,433,372,443,377,453,381,463,386,473,391,483,398,492,405,501,411,510,418,519,425,527,434,534,443,540,452,546,462,552,472,556,482,561,492,566,502,569,513,573,524,575,535,576,546,577,556,57…
hydTis16,419,166,420,177,415,186,409,195,402,202,393,207,387,216,388,226,388,237,389,248,391,258,393,269,395,279,396,290,398,300,400,311,402,321,403,332,405,342,406,353,408,363,409,374,411,384,415,394,418,405,422,415,426,424,431,434,436,443,441,452,447,461,453,470,459,479,466,487,472,495,480,503,487,511,495,519,503,524,512,530,521,536,530,541,540,546,550,549,560,552,571,553,582,554,592,555,603,55…
hydTis17,78,536,81,549,85,559,89,569,90,580,91,590,95,600,104,606,113,611,122,617,131,622,141,627,151,631,160,636,170,641,180,646,189,650,199,654,209,658,219,662,229,665,239,669,249,673,260,676,270,679,280,681,291,683,301,685,312,686,323,687,334,687,344,687,355,688,366,687,376,685,387,684,397,682,407,678,417,673,426,668,434,661,443,654,451,648,460,641,467,633,474,625,480,616,485,607,490,598,495,5…
hydTis18,609,533,598,531,587,530,578,537,569,544,558,547,547,544,537,540,526,536,516,531,506,526,496,521,486,516,476,511,466,506,456,500,446,495,436,489,426,484,416,478,407,472,398,465,389,458,380,451,372,444,364,436,356,428,348,420,340,412,334,402,328,392,322,383,318,372,314,362,310,351,306,340,303,329,302,318,301,307,301,296,301,284,301,273,303,262,305,251,308,240,312,229,316,219,321,208,326,19…
hydTis19,377,465,382,456,384,445,383,435,383,424,386,414,392,406,400,398,408,392,417,386,426,380,435,374,444,369,453,363,462,357,471,351,480,345,490,341,500,337,510,334,520,330,530,326,540,322,550,320,561,318,571,316,582,315,592,314,603,313,614,313,624,314,635,314,645,315,656,318,666,320,676,323,686,328,696,332,705,337,714,343,723,349,732,354,740,361,747,369,755,377,762,385,768,394,774,402,779,41…
hydTis20,304,179,314,176,325,172,334,167,342,159,349,150,359,148,370,149,381,152,391,155,402,157,413,159,423,162,434,164,445,167,455,169,466,172,476,175,487,178,497,181,508,185,518,189,528,192,539,196,548,201,558,206,568,211,577,217,586,224,595,230,603,238,611,245,617,254,623,263,629,272,635,281,641,290,647,300,651,310,654,320,658,331,660,341,662,352,664,363,664,374,664,385,663,396,662,407,660,41…
hydTis21,435,225,426,232,417,237,406,240,395,243,386,247,380,257,376,267,373,277,371,288,368,299,366,310,363,321,360,331,357,342,355,353,353,364,351,375,350,386,348,397,347,408,347,419,348,430,348,441,349,452,351,463,352,474,354,485,357,495,360,506,363,517,366,527,371,537,377,546,383,556,389,565,396,573,403,582,411,590,420,597,429,603,438,610,446,616,457,621,467,625,477,628,488,631,499,634,510,63…
hydTis22,489,251,499,246,507,239,511,229,515,219,521,210,528,202,538,198,548,196,559,196,570,196,581,196,591,195,602,194,613,192,624,191,635,191,645,191,656,190,667,190,678,190,689,191,699,192,710,193,721,195,731,197,742,200,752,202,763,206,773,210,783,214,793,218,802,224,811,230,820,236,829,241,837,249,845,257,852,264,860,272,867,280,873,289,879,298,882,308,885,319,888,329,890,340,892,350,893,36…
hydTis23,323,685,333,678,342,672,353,670,363,669,373,666,382,659,387,650,390,640,392,629,395,619,398,608,400,598,403,588,406,577,409,567,413,557,417,547,420,536,422,526,425,516,427,505,428,494,430,484,432,473,432,462,433,452,434,441,433,430,431,420,429,409,427,398,425,388,422,377,419,367,416,357,412,347,408,337,403,327,396,319,389,311,382,303,374,296,367,288,358,281,350,274,340,270,331,265,321,26…
hydTis24,788,422,791,412,794,401,800,392,806,383,807,372,802,363,796,354,791,344,785,335,780,326,774,316,769,306,763,297,757,288,751,279,745,270,740,260,734,251,729,241,723,232,717,223,711,214,704,205,697,197,690,189,683,181,675,172,667,166,658,159,649,153,639,148,630,142,620,137,611,132,601,126,591,122,581,118,571,115,560,113,549,112,538,111,527,112,516,113,506,114,495,117,485,121,475,125,465,13…
hydTis25,678,190,669,183,659,177,649,172,640,166,633,156,624,149,613,148,602,150,591,153,580,156,569,160,559,164,548,168,537,172,526,176,515,179,505,184,494,189,484,194,474,199,464,204,453,209,443,215,434,221,424,228,415,234,406,242,398,250,390,258,382,266,374,274,367,284,361,293,355,303,350,314,346,324,342,335,339,346,337,357,335,369,334,380,332,391,331,403,333,414,335,425,337,437,340,448,345,45…
hydTis26,342,242,336,251,332,261,321,266,311,267,300,266,289,264,278,265,270,271,264,281,259,290,254,300,248,310,243,319,237,329,232,338,226,348,221,357,215,367,210,377,205,387,200,396,195,406,191,416,188,427,184,437,181,448,179,459,178,470,176,481,175,491,174,502,175,513,176,524,178,535,180,546,183,557,186,567,189,578,194,588,200,597,206,606,213,615,220,623,228,631,235,639,243,646,253,652,262,65…
hydTis27,675,124,685,127,696,128,706,128,717,126,726,121,735,118,745,122,754,128,762,135,770,142,777,150,785,157,792,165,799,173,806,181,813,189,820,197,826,206,833,214,839,222,845,231,851,240,857,249,862,258,867,268,871,277,876,287,880,297,882,307,885,317,887,328,890,338,889,349,888,359,887,370,886,380,884,391,882,401,880,411,878,422,874,432,870,441,865,451,859,460,854,469,848,478,841,486,834,49…
hydTis28,517,149,526,154,537,156,547,155,558,154,569,154,580,156,589,160,595,169,602,178,608,187,614,195,620,204,626,213,632,222,638,232,643,241,649,250,655,259,660,268,666,278,670,287,675,297,679,307,684,317,688,327,691,337,694,347,697,358,699,368,702,379,702,389,702,400,703,411,703,422,701,432,699,443,697,454,694,464,691,474,688,484,683,494,678,504,672,513,667,522,659,530,652,538,644,544,635,55…
hydTis29,321,648,331,651,342,655,350,662,358,669,366,677,374,683,385,681,395,679,406,676,416,672,426,669,436,665,446,661,456,657,466,653,476,649,486,644,496,639,505,634,515,629,524,623,533,618,542,612,551,606,561,600,570,594,578,588,587,581,595,575,603,567,611,559,618,551,625,543,631,534,637,526,643,516,647,506,652,497,656,487,660,477,663,466,665,456,667,445,666,434,664,424,663,413,662,402,661,39…
hydTis30,477,156,469,163,460,168,450,171,440,173,429,174,419,174,410,179,405,188,399,197,394,206,388,215,383,224,378,233,373,242,368,252,363,261,358,270,353,279,348,289,344,298,339,307,335,317,331,327,326,336,323,346,320,356,316,366,313,376,311,386,309,396,308,407,306,417,305,427,303,438,304,448,304,459,306,469,309,479,312,489,315,499,319,508,324,518,329,527,334,536,341,544,348,552,356,559,363,56…
hydTis31,656,204,658,215,661,226,669,234,678,241,687,248,695,256,698,267,697,278,696,290,696,301,696,313,695,324,695,335,695,347,694,358,693,370,692,381,691,392,690,404,688,415,687,426,685,437,683,449,679,459,676,470,672,481,667,492,663,502,658,512,652,522,646,532,640,541,633,551,625,558,616,565,607,572,598,579,588,585,578,591,568,596,557,600,546,603,535,606,524,608,513,609,502,611,490,612,479,60…
hydTis32,39,312,46,308,55,302,60,293,64,283,67,272,71,263,80,257,90,253,100,250,111,247,121,245,132,243,142,240,153,238,163,237,174,235,184,233,195,232,206,230,216,228,227,228,238,227,248,226,259,226,270,227,281,227,291,228,302,229,313,231,323,234,333,237,344,239,354,243,363,248,372,253,382,259,391,265,399,272,407,279,415,286,422,294,429,302,435,311,441,320,445,330,449,340,452,350,454,361,456,371…
hydTis33,899,461,899,451,897,441,897,431,902,421,908,413,912,404,912,393,909,384,902,376,895,368,888,360,881,352,875,344,868,335,862,327,856,319,850,310,844,302,837,293,829,286,822,279,814,272,807,265,799,257,791,251,783,244,774,238,765,233,756,228,747,223,737,218,727,215,718,211,708,208,697,206,687,204,677,203,666,204,656,205,645,207,635,210,625,212,615,216,605,220,596,224,586,228,577,233,567,23…
hydTis34,332,563,325,555,320,547,313,539,306,532,301,523,298,514,299,504,301,494,304,484,306,474,309,465,312,455,315,445,319,436,323,427,327,417,330,408,335,399,339,389,343,380,348,372,353,363,358,354,364,346,371,338,377,330,384,323,391,316,398,309,406,302,414,296,423,291,431,285,440,280,449,276,458,272,467,268,477,264,487,263,497,261,507,259,517,259,527,259,537,260,547,261,557,263,567,265,576,26…
hydTis35,534,312,523,313,513,315,503,311,494,307,484,302,475,304,465,309,457,316,449,322,440,329,432,336,425,343,417,350,409,357,401,364,393,371,385,378,378,386,371,393,364,401,356,409,349,417,342,425,335,432,329,441,323,450,317,458,311,467,307,477,304,487,300,497,296,507,294,517,292,527,289,538,289,548,288,559,288,569,288,580,289,590,292,601,294,611,297,621,300,631,305,641,310,650,315,659,322,66…
hydTis36,747,371,741,380,737,390,737,400,739,411,739,422,737,432,733,442,724,448,715,454,706,460,697,466,688,472,679,477,669,483,660,488,650,493,640,497,631,501,621,506,611,510,600,513,590,515,580,518,569,521,559,523,548,524,537,525,526,526,516,526,505,525,494,525,484,523,473,521,462,519,452,515,442,511,432,507,423,502,414,496,405,490,396,484,388,477,379,470,371,463,364,455,357,447,352,438,347,42…
hydTis37,479,212,486,221,483,229,476,238,470,248,463,256,457,266,456,277,458,288,461,298,465,309,468,320,472,330,476,341,479,351,483,362,487,372,491,383,494,393,498,404,503,414,507,424,512,435,517,444,523,454,529,463,535,473,542,482,549,490,556,499,563,507,571,515,580,522,589,529,598,535,608,540,619,544,629,548,640,552,650,556,661,558,672,560,683,562,694,562,705,561,716,560,727,558,739,556,749,55…
hydTis38,588,342,581,333,573,326,568,316,569,305,570,294,570,283,567,272,559,264,550,258,540,252,531,246,522,239,513,232,504,226,495,219,486,212,477,205,468,199,459,192,449,186,440,180,430,174,421,168,411,162,401,157,390,153,380,150,369,146,359,142,348,139,337,136,326,134,315,133,303,132,292,132,281,134,270,136,259,138,248,140,237,143,227,147,216,151,206,155,196,161,187,167,177,173,169,180,161,18…
hydTis39,285,279,292,287,301,294,311,298,321,301,332,303,342,308,347,318,351,328,354,338,357,349,360,359,362,370,365,381,367,391,370,402,372,413,374,423,375,434,377,445,378,456,379,467,381,478,382,489,380,500,378,510,376,521,374,532,371,542,368,553,365,563,361,574,357,584,352,594,348,604,342,613,335,621,328,630,320,637,311,643,302,649,292,655,283,660,273,664,262,668,252,671,241,674,231,677,220,67…
hydTis40,786,476,787,465,791,455,794,445,796,434,797,423,797,412,793,402,787,393,782,383,777,374,772,364,767,354,762,345,756,336,749,327,743,318,737,309,731,300,725,291,718,282,711,274,703,266,695,259,687,252,678,245,670,239,661,232,652,225,643,220,634,215,624,209,614,206,603,202,593,199,582,198,571,197,560,196,550,195,539,194,528,195,517,198,507,200,496,202,486,206,476,211,466,216,457,221,448,22…
hydTis41,335,168,346,168,357,168,368,164,378,160,387,153,396,146,405,141,416,141,427,145,437,148,448,153,458,158,468,163,478,168,488,172,498,177,508,181,519,186,529,190,539,196,548,201,558,207,567,213,576,219,585,227,594,234,602,241,611,248,619,256,626,264,633,273,640,282,646,291,653,300,656,311,659,321,661,332,664,343,666,354,667,365,668,376,667,388,667,399,664,410,662,421,658,431,653,441,647,45…
hydTis42,451,575,445,567,436,560,428,554,419,549,408,547,400,542,393,534,389,524,386,514,384,504,382,493,381,483,379,473,378,462,377,452,376,441,375,431,375,420,374,410,374,399,373,389,373,378,374,368,375,357,376,347,377,336,378,326,380,316,383,305,385,295,388,285,391,275,396,265,401,256,406,247,411,238,417,229,423,221,430,213,437,205,445,198,452,191,460,184,469,178,478,172,487,168,497,165,507,16…
hydTis43,753,479,750,469,748,458,749,447,753,437,757,427,760,417,760,406,757,396,752,387,746,378,738,370,731,362,724,354,717,346,710,337,703,329,696,321,689,312,682,304,674,297,666,290,658,282,651,275,643,267,635,259,627,252,618,246,609,240,600,234,592,228,583,222,573,218,562,214,552,211,542,207,532,204,521,201,511,198,500,197,490,197,479,197,468,199,458,201,447,204,437,207,427,211,417,216,408,22…
hydTis44,112,589,122,593,129,601,135,610,141,619,147,627,156,634,166,636,177,637,187,638,198,639,208,640,219,641,230,641,241,640,251,640,262,640,273,639,283,638,294,637,305,636,315,635,326,633,336,631,347,628,357,625,367,621,377,617,386,612,396,607,405,602,414,596,423,590,431,583,440,576,448,569,454,561,461,552,467,544,473,535,479,526,483,516,488,506,491,496,494,486,496,475,497,465,498,454,498,44…
hydTis45,621,272,614,280,604,284,593,284,583,281,572,279,562,284,554,291,547,300,542,309,536,319,531,329,525,338,520,348,514,358,510,368,505,378,501,388,496,398,493,409,490,419,487,430,485,441,483,452,481,463,480,474,480,485,481,496,481,507,483,518,485,529,487,540,491,550,496,560,500,571,505,580,511,590,517,599,525,607,532,616,540,623,548,631,556,639,565,645,574,651,584,657,594,661,604,665,615,66…
hydTis46,768,478,760,486,754,495,753,506,754,517,755,528,756,539,749,548,740,554,730,558,719,561,709,565,698,568,688,573,678,577,668,581,657,585,647,588,636,592,626,595,615,598,604,600,593,601,582,603,571,604,560,605,549,604,538,603,527,602,516,600,505,599,494,597,483,593,473,589,463,586,453,580,443,575,434,569,426,561,418,553,410,546,402,538,395,529,388,520,382,512,376,502,371,492,365,483,362,47…
hydTis47,213,332,217,341,222,350,223,359,222,369,220,379,223,389,229,397,236,403,245,408,254,412,263,417,272,422,281,426,290,431,299,435,308,439,317,443,327,447,336,451,345,454,355,457,364,461,374,463,384,465,394,466,404,467,414,468,424,469,433,471,443,471,454,471,464,470,474,470,483,470,493,466,502,463,512,460,521,456,530,452,539,447,548,443,556,437,564,430,571,424,579,417,585,409,592,402,598,39…
hydTis48,583,539,576,531,570,522,568,512,566,501,566,491,559,483,551,477,541,472,531,469,521,465,511,460,502,456,492,451,482,447,473,442,463,438,453,433,444,429,434,424,424,420,414,417,404,413,394,409,384,407,373,405,363,402,353,401,342,401,331,401,321,401,310,402,299,402,289,405,279,407,268,409,258,412,249,417,240,423,231,429,223,435,214,442,206,449,198,456,191,464,184,472,179,481,174,491,169,50…
hydTis49,824,138,814,135,804,131,799,122,793,113,787,105,779,99,768,97,758,98,747,98,736,98,725,98,714,98,704,99,693,99,682,99,671,99,661,100,650,100,639,101,628,101,618,103,607,106,597,108,586,111,576,114,566,117,556,122,547,127,538,133,529,139,520,146,512,152,504,160,496,167,489,175,483,184,476,192,469,200,463,209,459,219,456,229,453,240,450,250,449,261,449,272,449,282,450,293,452,304,455,314,4…
hydTis50,491,624,481,619,472,613,461,610,451,609,440,606,431,600,426,590,422,580,417,570,412,560,407,551,402,541,397,531,391,521,386,512,381,502,377,492,373,481,369,471,365,461,362,450,359,440,357,429,355,418,353,407,351,396,350,385,349,374,348,363,349,352,350,342,352,331,354,320,357,309,360,299,364,288,368,278,373,269,379,259,385,250,392,241,399,233,407,225,415,218,424,211,433,205,442,199,452,19…
macSar03,808,663,799,663,791,663,782,662,774,659,767,654,761,649,757,641,754,633,750,625,747,617,743,610,740,602,737,594,733,586,730,578,727,570,723,562,720,554,717,546,714,538,711,530,708,522,704,514,701,507,697,499,693,491,690,483,688,475,685,467,683,459,680,450,679,442,677,434,675,425,673,417,672,408,670,400,669,391,668,383,667,374,666,366,666,357,667,349,667,340,667,332,668,323,668,314,668,30…
macSar06,218,467,217,459,216,451,216,443,217,436,219,428,223,422,228,416,234,410,240,405,246,400,253,395,259,391,265,386,272,382,278,377,285,372,291,368,297,363,304,359,310,354,317,350,323,345,330,341,336,336,343,332,350,329,357,325,363,320,370,316,377,312,384,309,391,305,398,302,405,299,413,296,420,293,428,290,435,288,443,286,450,284,458,283,466,282,474,280,481,279,489,278,497,278,505,277,513,27…
macSar07,694,371,696,379,697,387,697,395,697,403,695,411,692,418,688,425,682,431,677,437,671,443,665,448,659,454,653,458,646,462,639,467,632,471,626,476,619,480,613,485,606,490,599,494,593,499,586,503,579,507,572,511,564,514,557,517,550,521,542,524,535,527,527,529,519,531,511,533,503,534,496,536,488,537,480,538,472,538,463,538,455,538,447,537,439,536,431,535,423,534,415,532,408,531,400,529,392,52…
macSar08,322,729,329,733,336,737,344,741,351,745,358,749,366,750,374,748,381,745,389,741,396,737,403,733,410,729,417,725,424,721,431,716,438,712,445,708,452,704,459,700,466,695,473,691,480,687,487,683,494,679,501,674,508,670,515,665,521,660,528,655,534,650,541,645,547,640,553,634,559,629,565,623,571,617,576,611,581,605,587,599,591,592,596,585,600,578,603,571,607,563,611,556,614,549,618,541,621,53…
macSar10,475,230,467,227,460,225,452,222,445,219,437,218,429,219,421,222,414,225,407,230,402,235,396,241,390,247,384,252,378,258,373,264,368,270,363,277,358,283,353,289,349,296,344,303,339,309,335,316,330,323,325,329,321,335,316,342,311,348,307,355,302,362,298,369,294,376,290,383,286,390,282,397,279,404,275,411,272,419,269,426,265,433,262,441,260,448,258,456,256,464,254,472,252,480,251,488,249,49…
macSar12,750,493,748,500,745,507,741,513,736,519,730,523,724,526,717,528,710,530,703,532,695,533,688,534,681,535,673,535,666,536,659,536,651,537,644,537,637,537,629,537,622,537,615,537,607,537,600,536,593,535,585,534,578,534,571,532,564,530,557,529,550,527,543,525,535,522,529,520,522,517,515,514,509,511,502,508,495,504,489,501,482,497,476,493,470,490,464,486,458,481,452,477,447,472,442,466,437,46…
macSar13,490,188,496,194,501,200,507,207,510,214,512,223,514,231,514,239,513,248,511,256,510,264,508,272,507,281,505,289,503,297,501,305,500,314,498,322,495,330,492,338,490,346,486,353,482,361,479,368,475,376,470,383,466,390,462,398,457,405,453,412,448,419,443,425,438,432,432,438,427,445,421,451,414,456,408,461,401,466,394,471,387,476,380,480,373,484,365,488,358,492,350,496,343,500,335,503,327,50…
macSar14,710,689,702,687,694,685,687,683,680,679,675,672,671,665,668,658,666,650,664,642,663,634,662,626,662,618,661,610,661,602,661,594,661,585,661,577,661,569,661,561,661,553,662,545,662,537,662,529,663,521,663,513,664,505,665,497,667,489,668,481,669,473,671,465,672,457,674,449,676,441,677,433,680,425,682,418,684,410,687,402,689,394,692,387,695,379,699,372,702,365,707,358,711,351,716,345,721,33…
macSar15,216,649,210,643,205,637,199,631,195,624,192,617,190,609,191,601,192,593,194,585,196,577,198,569,200,561,203,554,206,546,209,538,211,531,214,523,217,516,220,508,224,501,227,493,231,486,235,479,239,472,243,465,248,458,253,452,258,445,263,439,268,433,273,427,279,421,285,415,290,409,296,403,302,398,309,393,315,388,322,384,329,379,336,375,343,371,350,367,357,363,364,359,372,356,379,353,387,35…
macSar16,739,166,744,172,750,179,755,186,760,193,765,199,768,207,770,216,770,224,769,232,767,241,765,249,762,257,758,265,754,272,751,280,747,288,743,295,739,303,735,310,730,317,725,324,720,331,715,338,710,345,705,352,700,358,694,364,688,371,682,376,676,382,670,388,664,394,658,400,651,405,644,411,638,416,631,421,624,425,617,430,609,435,602,439,595,443,587,448,580,451,572,454,564,457,556,460,548,46…
macSar17,321,359,323,367,323,376,324,384,325,392,326,400,329,408,333,415,339,421,346,426,353,431,360,435,367,438,375,441,383,445,390,448,398,452,406,455,413,459,421,462,428,466,436,469,444,472,452,475,459,478,467,481,475,483,483,486,491,488,499,490,508,492,516,493,524,495,532,496,541,496,549,497,557,497,566,497,574,496,582,495,590,494,598,492,606,489,614,487,622,484,630,481,638,478,646,475,653,47…
macSar18,490,210,498,212,506,214,513,218,520,223,525,229,528,236,531,244,533,252,536,260,538,268,540,275,542,283,544,291,546,299,548,307,550,315,552,323,554,331,555,339,557,347,559,355,561,363,563,371,565,379,566,387,567,395,568,403,568,411,569,420,569,428,569,436,568,444,567,452,566,460,565,468,564,476,562,484,560,492,558,500,556,508,553,516,550,524,547,531,543,538,540,546,537,553,533,560,528,56…
macSar19,513,175,505,174,497,173,489,172,481,173,474,176,467,179,461,184,455,189,449,194,444,201,439,207,434,213,430,220,425,226,420,233,416,239,412,246,408,253,404,260,400,267,396,274,392,280,389,287,385,294,382,302,379,309,376,317,374,324,371,332,369,339,367,347,366,355,365,363,363,371,362,378,361,386,360,394,359,402,359,410,360,418,360,426,360,434,361,442,361,450,362,457,364,465,365,473,367,48…
macSar21,309,277,315,271,320,265,326,259,333,255,341,254,349,253,357,252,366,253,374,253,382,255,390,256,398,258,406,259,414,260,422,262,430,264,438,266,446,268,454,270,462,271,470,273,478,275,486,277,494,280,502,283,509,286,517,289,524,292,532,296,539,300,546,303,554,307,560,312,567,317,574,321,580,326,586,332,592,338,598,344,604,350,609,355,614,362,620,368,624,375,629,382,633,389,637,396,640,40…
macSar22,491,155,499,153,506,153,514,156,520,160,526,165,531,171,536,177,540,183,544,190,548,197,552,204,556,211,560,217,563,224,567,231,571,238,573,245,576,253,579,260,581,267,584,275,586,282,589,289,592,297,594,304,596,312,597,319,598,327,599,335,600,343,601,350,601,358,602,366,602,374,602,382,603,389,603,397,602,405,602,413,601,421,601,428,600,436,599,444,598,452,596,459,594,467,592,474,589,48…
macSar24,437,649,429,648,421,647,413,645,406,642,399,638,394,632,390,625,386,618,382,611,378,604,374,597,371,590,367,582,364,575,360,568,357,561,354,553,351,546,348,538,345,531,342,524,339,516,337,508,335,501,333,493,330,485,329,477,328,469,327,461,327,453,327,445,327,437,328,429,328,421,328,413,328,405,328,397,329,389,329,381,330,373,330,365,331,357,332,349,333,341,335,333,337,326,339,318,341,31…
macSar25,416,602,424,601,432,601,441,600,449,598,457,596,465,594,472,590,478,585,483,579,488,571,491,564,494,556,497,549,500,541,503,533,506,526,509,518,511,510,513,502,515,494,517,486,519,478,521,470,523,462,524,454,526,445,527,437,528,429,529,421,530,413,530,404,530,396,530,388,530,380,530,371,529,363,528,355,528,347,526,339,524,330,523,322,521,314,519,306,517,298,515,290,513,282,510,274,507,26…
macSar28,201,304,193,304,186,305,178,305,171,306,163,307,156,310,150,314,143,318,137,322,132,328,127,334,123,340,119,346,115,353,111,359,107,366,103,372,99,379,96,386,92,392,89,399,86,406,84,414,81,421,78,428,76,435,74,442,72,450,71,457,70,465,69,472,68,480,68,487,68,495,69,502,69,510,69,518,70,525,71,533,72,540,74,547,76,555,78,562,81,569,84,576,87,583,90,590,93,597,97,603,101,610,105,616,109,62…
macSar29,692,193,698,199,701,206,703,215,704,223,703,231,701,240,700,248,698,256,695,264,693,272,690,280,688,288,685,296,683,304,680,312,678,320,675,328,672,336,670,344,667,352,664,359,661,367,658,375,655,383,652,391,648,398,644,405,640,413,636,420,631,427,626,434,621,440,615,447,609,452,603,458,597,464,590,469,583,474,576,478,569,483,562,487,555,491,547,495,540,498,532,501,524,504,516,506,507,50…
macSar30,808,415,810,423,811,431,811,439,809,447,806,454,799,459,793,464,785,467,778,471,771,474,763,478,756,481,749,485,742,489,735,492,727,496,720,500,713,503,706,507,698,511,691,515,684,519,677,523,670,527,663,530,656,534,649,538,641,542,634,545,627,549,619,552,612,555,604,558,597,561,589,564,581,566,573,568,566,570,558,571,549,571,541,572,533,573,525,573,517,572,509,571,501,570,493,568,485,56…
macSar34,572,194,580,195,589,197,597,199,604,203,611,208,616,215,621,222,624,230,628,237,631,245,635,253,638,261,641,269,644,277,647,285,649,293,652,301,654,309,657,317,659,325,661,333,663,342,665,350,667,358,669,366,671,375,673,383,674,391,676,400,676,408,676,417,676,425,676,433,675,442,675,450,674,459,673,467,672,476,671,484,669,492,668,501,666,509,665,517,663,526,660,534,657,542,654,549,651,55…
macSar35,725,618,728,611,732,603,735,595,736,587,734,579,732,572,729,564,725,557,721,550,717,543,712,536,708,529,703,522,699,515,695,508,690,501,686,494,681,487,676,481,671,474,666,468,661,461,656,455,651,449,645,442,640,436,634,430,629,424,624,418,618,411,613,405,608,398,603,392,597,386,592,380,586,374,579,369,573,364,566,360,560,355,553,350,546,345,539,341,532,337,524,334,517,330,509,328,501,32…
macSar36,756,213,750,208,744,203,739,198,733,192,727,187,720,184,712,183,705,184,697,185,689,186,682,188,674,190,667,192,659,194,652,196,645,199,637,202,630,205,623,209,617,212,610,216,603,219,596,223,589,227,583,231,576,236,570,240,563,244,557,249,551,253,544,258,538,262,532,267,526,273,521,278,515,284,510,289,505,295,500,301,495,307,491,313,486,320,482,326,478,333,475,340,471,347,468,354,465,36…
macSar37,195,575,203,578,210,580,218,583,224,588,231,590,239,591,247,589,255,587,262,584,269,580,277,577,284,573,291,569,298,565,305,561,312,557,319,553,326,549,333,546,340,542,347,538,354,534,361,530,368,526,375,522,382,518,389,513,395,508,401,504,408,499,415,495,421,489,427,484,432,478,438,472,443,466,448,460,453,454,458,447,463,441,468,435,472,428,477,421,480,414,484,407,487,399,491,392,494,38…
macSar39,185,512,185,504,184,496,184,488,186,480,190,474,196,468,202,463,208,458,215,453,221,448,227,443,233,438,239,432,246,427,252,423,259,419,266,415,273,411,280,407,287,403,294,399,301,396,309,392,316,389,323,386,330,382,338,379,345,377,353,374,361,372,368,369,376,367,384,365,392,364,400,363,408,361,416,361,424,360,432,360,440,359,448,359,456,359,464,359,472,359,480,359,488,359,496,360,504,36…
macSar41,69,553,68,544,66,535,66,527,68,518,72,510,77,503,84,497,92,493,100,490,109,487,117,484,125,481,133,477,141,474,149,470,157,465,165,461,173,456,180,452,188,448,196,444,204,440,212,436,220,431,227,427,235,423,243,419,251,414,259,410,267,406,275,402,283,399,291,396,300,394,308,391,317,388,326,386,334,384,343,382,352,381,360,379,369,378,378,378,387,379,396,379,405,380,414,381,422,382,431,383…
macSar45,809,553,816,550,824,548,831,547,839,546,845,541,849,535,853,528,855,521,856,513,856,506,856,498,856,490,856,482,855,475,855,467,855,459,854,452,854,444,854,436,852,429,851,421,850,414,849,406,849,398,848,391,846,383,844,376,843,368,841,361,839,353,837,346,835,338,833,331,830,324,828,317,825,309,822,302,819,295,816,288,813,281,809,274,806,268,802,261,798,254,794,248,789,242,785,236,780,23…
macSar46,515,401,517,408,519,415,520,422,522,429,523,436,521,443,518,450,514,455,509,461,504,466,499,471,493,476,488,480,482,485,476,489,470,493,464,497,457,500,451,503,444,506,437,509,431,512,424,515,417,517,410,519,403,522,396,524,389,526,382,527,375,529,368,531,361,533,354,534,347,535,340,536,332,537,325,537,318,538,311,538,303,539,296,539,289,539,282,538,275,537,267,536,260,535,253,534,246,53…
macSar47,177,615,174,607,172,600,169,592,167,585,166,577,167,569,171,562,176,556,181,550,187,545,193,539,199,534,205,529,211,524,217,519,224,515,231,510,238,507,245,504,252,500,260,497,267,494,274,491,282,489,289,486,297,483,304,481,312,479,320,477,327,474,335,473,343,471,351,470,359,469,367,468,375,467,382,466,390,465,398,464,406,464,414,464,422,464,430,464,438,464,446,465,454,465,462,466,470,46…
macSar48,671,275,673,283,674,290,674,298,671,305,668,313,664,319,658,324,652,329,645,333,638,336,631,340,624,343,617,347,610,350,603,354,595,357,588,360,581,364,574,367,567,371,560,374,553,377,546,380,538,383,531,385,523,388,516,390,508,392,501,393,493,395,485,397,478,398,470,399,462,400,454,401,447,401,439,401,431,401,423,401,415,400,407,399,400,398,392,397,384,396,376,394,369,392,362,389,354,38…
macSar49,254,280,251,287,248,295,245,302,243,310,243,317,244,325,248,332,252,339,256,345,261,352,267,356,273,361,280,366,287,370,293,374,300,378,307,382,314,386,320,390,327,394,334,397,341,401,348,405,355,408,362,412,369,415,377,418,384,420,392,423,399,425,407,427,414,429,422,431,430,432,438,434,445,435,453,436,461,436,469,437,477,438,485,438,492,439,500,439,508,438,516,438,524,437,532,436,539,43…
macSar50,517,500,522,493,527,486,533,479,538,472,542,464,541,456,539,447,537,439,534,431,531,422,529,414,526,406,523,398,520,389,517,381,514,373,511,365,508,357,505,349,502,340,499,332,496,324,493,316,490,308,487,300,483,292,480,284,476,276,472,268,468,260,465,252,460,245,455,238,451,230,446,223,441,216,435,209,430,202,424,195,418,190,412,184,405,178,399,172,392,166,386,160,378,156,371,151,363,14…
macSar51,630,596,625,590,619,585,613,580,608,574,606,567,605,559,605,551,605,544,607,536,608,528,609,521,610,513,612,505,613,498,615,490,617,483,619,475,620,468,622,460,625,453,627,445,630,438,632,431,635,424,638,416,641,409,645,402,648,395,651,388,655,382,658,375,662,368,666,361,670,355,675,349,679,342,684,336,689,330,694,324,700,319,706,314,712,310,719,305,725,301,732,297,738,293,745,289,751,28…
macSar52,593,168,590,160,587,153,583,145,578,138,573,131,567,125,559,123,551,121,543,120,535,119,526,119,518,119,510,120,501,120,493,120,485,121,476,122,468,122,459,123,451,123,443,124,434,125,426,126,418,126,409,127,401,128,393,129,385,130,376,132,368,133,360,134,352,136,343,138,335,141,327,143,319,146,312,149,304,152,296,155,289,159,281,162,274,166,267,171,259,175,252,180,245,184,239,190,233,19…
macSar53,895,365,897,373,899,381,898,389,895,397,891,404,886,410,881,417,875,422,868,427,862,433,856,438,849,443,843,448,836,453,830,458,823,464,817,469,810,473,803,478,796,482,789,486,782,491,774,494,767,498,760,501,752,505,744,508,737,511,729,514,721,516,713,518,705,519,697,521,689,523,681,524,672,525,664,527,656,528,648,530,640,531,632,532,623,533,615,533,607,534,599,534,591,534,582,533,574,53…
macSar54,699,581,706,576,713,571,720,567,726,561,730,554,733,547,735,538,736,530,736,522,737,514,738,505,738,497,739,489,739,480,739,472,740,464,740,455,740,447,740,439,741,430,741,422,742,414,742,405,742,397,741,389,741,381,740,372,739,364,738,356,736,348,733,340,731,332,728,324,725,316,722,309,718,301,715,294,711,286,706,279,702,272,698,265,692,258,687,252,682,245,677,239,670,234,664,228,658,22…
macSar62,840,202,833,199,825,196,818,194,810,193,803,195,796,198,789,203,784,208,779,214,774,220,770,227,766,233,762,240,759,247,756,254,752,261,749,268,745,275,743,283,741,290,739,298,737,305,735,313,734,321,732,328,731,336,731,344,730,352,729,359,728,367,727,375,726,383,726,390,726,398,726,406,726,414,726,422,727,429,728,437,729,445,731,452,732,460,734,468,736,475,738,483,740,490,743,497,746,50…
macSar63,478,632,470,630,463,627,458,621,453,616,449,609,444,603,440,596,436,590,432,583,428,576,424,570,420,563,416,556,412,550,408,543,404,536,400,530,396,523,392,516,388,510,383,503,379,497,375,490,371,484,366,477,362,471,358,464,354,457,351,450,347,444,343,437,339,430,336,423,332,416,328,409,325,402,322,395,319,388,315,381,313,374,310,366,307,359,305,352,302,344,301,337,299,329,298,321,298,31…
macSar64,521,686,512,689,504,691,495,692,486,693,477,691,469,687,461,682,455,676,448,670,442,663,435,657,429,650,423,644,417,637,411,630,405,624,398,617,392,610,386,604,380,597,374,591,367,584,361,577,355,571,349,564,343,557,337,551,331,544,325,537,319,530,314,523,308,516,303,509,297,501,292,494,288,486,283,478,279,470,275,462,271,454,268,445,265,437,262,428,259,420,257,411,256,402,254,393,253,38…
macSar66,766,265,762,258,758,251,752,245,745,241,738,237,730,235,722,234,714,233,706,234,698,235,690,237,682,239,674,241,666,243,658,245,651,249,643,252,636,256,629,259,621,263,614,267,607,271,600,275,593,279,586,284,579,288,573,293,566,298,560,303,553,308,547,313,541,319,535,324,529,330,524,336,519,343,514,349,509,356,504,363,500,369,495,376,491,383,486,390,482,397,478,404,475,411,471,419,468,42…
macSar67,430,644,423,643,415,642,408,642,400,642,394,639,389,633,385,627,381,620,377,614,374,607,372,600,369,593,366,586,364,579,361,572,358,565,356,558,353,551,351,544,348,536,346,529,344,522,341,515,339,508,337,501,335,494,332,487,330,479,328,472,327,465,325,458,323,450,322,443,320,436,319,428,318,421,316,414,315,406,314,399,314,391,313,384,313,376,313,369,313,361,313,354,314,346,315,339,316,33…
macSar68,591,241,583,245,575,251,569,257,564,264,562,272,561,281,562,289,563,298,564,307,565,315,567,324,568,333,570,341,571,350,571,359,572,367,573,376,575,385,576,393,577,402,578,411,579,419,580,428,581,437,582,445,583,454,583,463,584,471,584,480,585,489,585,498,586,506,586,515,587,524,588,532,590,541,591,550,593,558,594,567,596,575,598,584,600,592,602,601,605,609,607,617,611,625,615,633,619,64…
macSar69,186,256,188,248,189,240,190,233,192,225,195,217,199,210,205,205,211,200,218,196,225,192,232,189,239,186,247,183,254,180,261,177,269,174,277,171,284,169,292,166,299,164,307,162,315,160,322,158,330,157,338,155,346,154,354,152,362,151,370,150,378,149,385,148,393,147,401,147,409,146,417,147,425,148,433,149,441,150,449,152,456,154,464,157,472,159,479,162,487,164,494,167,502,170,509,173,515,17…
macSar70,139,719,146,723,153,727,160,731,168,734,175,737,183,737,191,735,198,731,205,727,212,722,218,717,225,713,231,708,238,703,244,698,251,693,257,688,263,683,269,678,276,672,282,667,288,662,295,657,301,652,308,648,314,643,320,638,327,633,333,628,339,622,345,617,351,611,357,606,363,600,369,595,375,589,381,583,387,578,393,572,398,566,404,560,409,554,414,548,420,542,425,536,430,529,434,522,438,51…
macSar73,588,539,588,547,588,555,590,562,593,570,596,576,601,582,608,587,614,591,621,595,628,598,636,601,643,604,650,607,658,610,665,612,673,614,680,616,688,618,695,620,703,622,711,624,718,625,726,626,734,626,742,626,750,626,758,626,767,625,773,625,781,624,789,623,796,622,804,620,811,617,819,615,826,612,834,609,841,606,848,603,855,600,862,596,869,592,876,589,883,585,889,581,896,576,902,571,908,56…
macSar74,424,147,431,143,439,140,446,138,454,136,462,136,470,138,478,140,485,143,492,148,499,153,505,158,511,163,517,168,523,174,530,179,535,184,541,190,547,196,552,202,558,208,563,214,569,220,574,226,580,232,585,238,590,245,595,251,599,258,603,265,608,272,611,279,615,286,618,293,622,301,625,308,629,316,632,323,634,331,637,339,639,346,641,354,643,362,644,370,645,378,646,386,646,394,647,402,647,41…
macSar78,628,607,619,608,611,609,602,610,594,611,586,608,579,603,572,597,566,591,560,585,554,579,548,573,542,567,535,561,529,555,523,549,516,544,510,538,503,532,497,526,490,521,484,515,477,510,470,505,463,500,456,495,449,490,441,486,434,481,428,475,421,470,414,465,407,460,400,455,392,450,385,445,378,440,372,435,365,430,358,424,352,419,346,412,340,405,335,399,330,392,325,385,320,378,316,370,311,36…
macSar79,330,581,338,584,345,586,353,588,361,589,369,587,377,584,384,580,391,575,397,570,403,565,409,559,415,554,422,549,428,543,434,538,439,532,445,527,452,521,458,516,464,511,470,505,475,499,481,493,487,488,492,481,497,475,502,468,507,462,512,456,517,449,521,442,525,435,529,428,533,421,536,413,538,406,541,398,543,390,545,382,546,374,548,366,549,358,550,350,551,342,551,334,552,326,552,318,551,30…
macSar82,702,225,700,217,698,209,695,202,691,195,684,190,677,187,669,185,661,183,653,181,645,180,637,180,629,179,621,179,613,180,605,180,596,181,588,181,580,183,572,184,564,186,556,187,549,190,541,192,533,194,525,197,518,200,510,203,503,206,496,210,489,215,482,219,475,224,469,229,462,233,456,238,450,244,443,249,438,255,432,261,427,267,422,273,417,279,412,286,406,292,401,298,396,305,392,312,388,31…
macSar83,603,411,598,405,592,399,588,392,580,388,573,386,565,385,556,386,548,387,541,389,533,392,525,394,517,397,510,400,502,403,494,405,487,408,479,411,471,414,464,417,456,420,449,423,441,427,434,429,426,432,418,435,411,439,403,442,396,446,389,450,382,454,375,458,368,463,361,467,354,471,348,477,342,482,336,487,329,493,323,498,317,503,310,508,304,513,298,519,292,524,286,530,280,536,275,542,270,54…
gusSic01,466,278,457,276,449,275,441,271,433,267,425,262,418,258,410,252,402,250,394,250,385,250,376,252,368,256,360,259,352,262,344,265,336,270,329,274,322,280,316,287,310,293,303,299,297,305,291,312,286,319,280,326,275,333,269,340,264,347,260,355,255,362,251,370,248,378,244,386,240,394,237,403,234,411,232,419,229,428,226,436,224,445,221,453,220,462,218,471,218,480,219,488,221,497,222,506,223,51…
gusSic03,670,415,669,406,668,397,667,388,671,380,674,371,674,362,672,354,666,347,659,340,653,334,646,328,639,322,632,317,625,311,618,305,611,299,603,294,596,289,588,284,581,279,573,274,565,270,557,265,549,261,541,257,533,253,525,249,516,246,508,242,500,239,491,235,483,232,474,228,466,226,457,225,448,223,439,223,430,222,421,221,412,222,403,224,394,225,385,227,376,229,367,231,358,234,350,238,342,24…
gusSic05,441,163,453,162,462,157,470,154,478,151,487,152,495,150,503,147,511,143,519,141,528,142,536,145,543,149,550,154,557,160,563,166,569,172,575,179,580,185,586,192,591,198,597,205,603,211,608,218,613,225,617,233,621,240,625,248,629,256,633,263,637,271,642,278,647,285,651,293,655,301,658,309,661,317,664,325,666,333,669,341,672,350,673,358,674,367,675,375,675,384,674,392,673,401,672,409,670,41…
gusSic06,650,262,650,270,651,278,654,286,657,293,661,300,664,308,668,315,670,322,670,331,670,339,668,346,664,353,659,360,654,366,649,373,644,379,639,385,634,391,628,397,622,403,617,409,611,415,605,421,600,426,594,432,587,437,581,442,575,447,568,451,561,456,555,461,548,465,541,469,534,473,527,478,520,482,513,486,506,489,499,493,491,496,484,499,476,502,468,502,460,502,452,502,444,502,436,502,428,50…
gusSic07,519,112,528,119,538,123,547,126,556,129,565,130,574,132,583,133,592,136,598,142,604,149,609,157,613,165,617,173,620,182,623,191,625,200,627,209,630,218,632,227,633,236,635,245,637,254,638,263,639,272,640,281,641,290,642,299,643,309,644,318,646,327,647,336,649,345,649,354,649,363,648,373,647,382,645,391,644,400,642,409,639,417,636,426,633,435,629,443,624,451,619,459,615,467,610,475,605,48…
gusSic08,206,451,201,443,196,436,189,430,182,425,175,418,169,412,161,408,155,402,150,394,148,385,147,376,147,367,148,358,150,350,153,341,155,332,158,324,161,315,164,306,167,298,171,290,174,281,178,273,182,265,187,257,191,250,196,242,201,234,206,227,212,219,217,212,224,207,231,201,238,195,244,188,251,183,259,178,266,173,273,168,280,162,288,156,296,152,304,149,312,145,320,141,329,138,338,135,346,13…
gusSic09,260,496,258,487,256,478,251,471,246,463,241,456,236,448,232,440,231,431,230,422,231,413,233,404,237,396,242,388,246,381,252,373,257,366,262,358,268,351,274,345,280,338,286,331,292,324,299,318,305,311,311,305,318,299,325,293,332,287,339,282,347,277,355,272,362,267,370,262,378,258,386,253,393,249,401,245,410,242,419,239,428,237,436,235,445,234,454,233,464,233,473,233,482,234,490,236,499,23…
gusSic10,351,626,344,620,337,615,329,610,321,605,313,603,304,600,296,596,288,591,283,584,279,576,276,568,275,559,274,550,274,541,274,532,274,522,275,513,276,504,277,495,278,486,279,477,280,468,281,460,284,451,286,442,289,434,292,425,296,417,300,409,305,401,310,394,315,386,320,379,325,371,331,364,336,357,342,350,348,343,353,335,359,328,364,321,370,314,376,307,381,300,388,293,394,287,401,282,409,27…
gusSic11,332,561,340,559,349,557,357,554,365,552,374,551,382,553,391,554,399,554,407,552,414,547,420,541,423,533,426,524,429,516,432,508,435,500,438,492,441,484,443,476,446,467,448,459,450,451,452,442,454,434,456,426,458,417,459,409,461,400,463,392,464,383,464,375,465,366,465,358,464,349,464,340,462,332,460,324,457,315,454,307,451,299,448,291,445,283,442,275,439,267,436,259,433,251,429,243,425,23…
gusSic12,712,681,721,682,730,684,738,685,747,688,755,690,764,693,771,698,780,699,789,699,797,697,806,695,814,691,821,686,827,679,833,673,840,667,847,662,853,655,859,648,864,642,869,634,875,627,880,620,884,612,888,604,892,596,896,588,899,580,903,572,906,564,908,555,911,547,913,538,915,529,917,521,919,512,920,503,920,494,921,486,921,477,921,468,921,459,921,450,919,441,918,433,915,424,912,416,908,40…
gusSic13,455,640,447,636,438,632,430,628,422,624,413,621,404,618,396,616,387,613,379,608,372,602,368,594,365,585,362,577,360,568,359,559,358,550,356,540,355,531,354,522,353,513,353,504,353,495,353,485,352,476,351,467,350,458,349,449,348,440,348,430,347,421,347,412,346,403,346,394,346,384,346,375,347,366,349,357,352,348,355,340,358,331,363,323,368,315,373,308,379,301,385,294,391,287,396,279,403,27…
gusSic14,635,560,634,569,631,577,630,585,629,594,626,602,626,611,626,619,626,628,621,635,615,641,608,646,600,650,592,653,584,656,576,659,567,660,559,662,550,663,541,664,533,665,524,667,516,669,507,670,499,672,490,673,482,673,473,673,464,673,456,673,447,673,438,673,430,673,421,672,413,669,405,667,396,665,388,664,380,661,371,658,364,654,356,651,348,646,341,642,334,637,327,632,320,626,314,620,307,61…
gusSic15,854,435,849,445,842,453,836,460,833,467,831,475,828,483,823,489,817,495,811,500,803,504,795,506,787,509,779,510,771,511,763,512,754,512,746,512,738,511,729,511,721,511,713,511,704,511,696,511,688,510,680,509,671,508,663,506,655,505,647,503,639,501,631,499,623,497,615,493,609,488,602,483,594,481,586,478,578,476,571,472,563,468,556,464,549,460,543,454,537,448,531,443,526,436,521,429,516,42…
gusSic16,68,504,73,512,77,520,79,528,82,537,84,546,85,554,87,563,91,571,97,577,106,581,113,585,121,590,130,592,139,594,148,595,156,597,165,599,174,600,183,600,192,600,201,600,210,601,219,601,228,601,237,601,246,601,255,601,264,601,273,600,282,599,291,599,300,599,309,598,318,597,327,595,336,594,345,592,353,590,362,586,370,583,378,579,386,575,394,571,402,566,410,562,417,557,424,551,432,546,439,541,…
gusSic17,820,664,824,656,829,650,838,648,847,647,855,645,863,641,870,636,876,629,880,622,883,613,884,605,885,596,886,587,887,578,888,570,888,561,888,552,888,543,888,534,888,525,888,517,888,508,888,499,888,490,885,482,883,473,881,465,879,456,877,448,874,439,872,430,869,422,867,414,864,405,861,397,857,389,853,381,849,373,845,365,842,357,839,349,835,341,830,334,824,327,819,320,813,313,806,308,799,30…
gusSic18,416,501,407,502,399,504,390,506,382,509,374,512,366,515,358,519,350,521,341,522,332,522,324,521,315,519,307,515,300,511,293,506,286,500,279,494,273,488,267,482,262,475,258,467,252,460,247,453,242,446,238,439,233,431,228,424,224,416,219,409,215,401,212,393,208,385,205,377,203,368,201,360,199,351,198,343,198,334,197,325,197,316,198,308,199,299,200,290,202,282,203,273,205,265,208,257,211,24…
gusSic19,484,363,488,354,490,345,491,336,494,328,498,319,499,310,501,301,503,291,506,283,513,277,520,271,528,265,536,261,545,258,554,255,563,253,572,251,581,250,591,249,600,248,609,247,619,247,628,248,637,249,647,249,656,249,665,250,674,254,683,257,692,259,701,261,710,264,718,268,727,272,736,276,744,280,753,284,761,289,768,294,776,299,784,304,790,311,796,318,802,325,808,333,813,341,817,349,821,35…
gusSic20,497,612,504,606,511,599,517,593,526,590,535,589,544,589,553,587,561,584,569,579,576,572,582,566,588,559,591,551,594,542,598,534,603,526,607,517,612,509,616,501,619,492,621,484,624,475,627,466,630,458,632,448,633,439,634,430,635,421,635,412,636,403,637,394,637,384,637,375,637,366,634,357,631,348,629,339,625,331,621,323,617,315,613,306,610,297,607,289,603,280,599,272,594,264,589,257,584,24…
gusSic21,530,333,526,324,520,317,519,307,516,298,516,288,517,278,512,270,506,262,498,257,490,252,481,247,472,245,462,243,453,240,443,239,433,237,424,236,414,235,404,236,394,236,385,235,375,235,365,234,355,234,346,234,336,235,326,235,317,236,307,237,297,239,288,241,278,244,269,246,260,249,250,251,241,254,231,256,222,259,213,263,205,268,196,273,188,278,180,283,172,289,164,295,156,301,149,307,143,31…
gusSic22,909,475,907,484,904,492,900,500,897,509,892,516,885,523,880,530,877,539,876,548,871,555,865,562,859,568,850,572,842,574,832,574,823,574,814,574,805,573,796,573,787,572,778,572,769,570,760,569,751,567,742,565,733,563,725,560,716,558,707,556,698,552,690,549,682,546,673,542,665,539,656,535,648,531,640,527,632,523,624,518,616,514,608,509,601,504,594,498,587,492,583,484,579,476,575,468,571,46…
gusSic23,651,377,644,371,640,362,635,353,631,344,629,335,626,326,621,317,613,312,604,307,595,304,585,302,576,301,566,300,556,300,546,300,536,301,527,302,517,303,507,305,498,307,488,309,478,311,469,313,459,315,450,318,440,320,431,323,422,326,412,329,403,333,394,337,386,341,377,346,369,352,361,358,353,363,346,370,339,376,331,383,324,390,317,397,310,404,304,411,297,418,290,425,283,432,278,440,272,44…
gusSic24,505,635,514,631,518,625,522,616,527,609,533,602,541,596,547,589,553,583,559,575,563,567,565,558,563,549,562,540,560,531,558,522,555,513,551,505,547,496,542,488,537,481,532,473,527,465,522,457,518,449,512,442,507,434,501,427,496,420,490,412,485,405,479,397,473,391,466,385,459,378,452,372,446,366,439,360,431,354,424,348,417,343,408,338,400,334,392,330,384,326,375,322,367,318,358,315,349,31…
gusSic25,209,295,200,298,192,301,184,307,177,312,168,314,159,314,149,315,141,318,135,325,130,332,125,340,123,349,120,358,118,367,116,376,114,385,112,394,110,403,107,411,103,420,102,429,101,438,100,447,98,457,96,466,95,475,95,484,95,493,95,502,97,511,99,520,101,529,104,538,106,547,110,556,114,564,118,572,122,581,128,588,133,595,139,603,144,610,150,618,157,624,163,630,170,636,178,641,186,645,195,65…
gusSic26,838,320,837,329,836,338,835,346,836,355,838,364,838,373,838,382,836,391,833,399,829,406,823,413,816,419,808,423,801,428,793,432,785,435,777,439,769,443,761,448,753,452,746,456,738,460,730,464,722,468,713,471,705,474,697,477,688,480,680,482,671,484,662,486,654,489,646,492,637,495,629,497,620,498,611,499,602,500,593,500,584,500,576,500,567,498,558,497,549,495,541,493,532,490,524,487,516,48…
gusSic27,594,354,594,363,593,372,592,380,593,389,594,398,595,407,595,416,596,424,594,433,591,441,588,449,581,456,575,462,568,467,561,472,553,476,545,481,538,485,530,489,522,493,514,498,506,501,498,505,490,508,481,510,473,511,464,512,455,513,446,514,437,514,429,515,420,516,411,516,402,515,394,514,385,513,376,513,367,511,359,508,350,506,342,503,334,499,327,494,319,490,312,485,305,479,298,473,292,46…
gusSic28,621,677,629,673,637,669,645,667,654,666,663,665,672,664,681,663,689,660,696,656,701,648,706,641,710,633,714,625,717,617,721,609,724,600,727,592,731,584,734,575,736,567,739,559,742,550,745,542,747,533,749,525,751,516,752,507,754,498,754,489,754,481,754,472,754,463,754,454,751,445,748,437,746,429,741,421,737,413,733,405,728,398,724,390,720,382,715,374,709,368,703,362,696,356,689,350,682,34…
gusSic30,381,177,390,173,398,168,406,163,413,156,420,149,426,142,434,136,443,133,453,133,462,135,472,137,481,140,490,143,499,146,508,150,517,154,526,158,535,161,544,165,553,169,561,174,570,179,578,184,586,189,594,195,601,202,607,208,613,216,619,224,625,231,630,240,636,248,641,256,646,264,652,272,657,280,662,288,667,297,672,305,677,313,682,321,687,330,690,339,692,349,693,358,694,368,694,378,694,38…
gusSic31,860,425,861,416,862,407,864,399,865,390,866,381,866,373,862,365,858,357,852,350,846,344,838,340,831,335,824,330,816,326,808,322,800,318,792,314,784,311,775,307,767,304,759,301,751,298,742,296,733,294,725,293,716,292,707,291,698,291,689,290,681,289,672,289,663,290,654,291,645,293,637,295,628,297,620,299,612,303,603,306,595,309,587,312,579,316,571,320,563,324,555,328,547,332,540,337,532,34…
gusSic32,548,617,540,618,531,619,523,620,515,623,507,625,499,625,491,622,484,619,477,614,470,609,464,604,460,596,457,589,453,581,451,573,448,565,444,558,440,550,437,543,433,535,429,528,425,521,421,513,417,506,414,498,411,490,407,483,404,475,401,467,398,459,395,452,393,444,391,436,389,427,387,419,387,411,386,403,386,394,386,386,386,378,388,369,390,361,392,353,395,345,398,337,402,330,407,324,412,31…
gusSic33,320,393,320,401,319,410,317,418,314,426,313,434,312,442,313,451,314,459,317,467,321,474,327,480,333,486,340,491,347,495,354,500,362,504,369,508,377,511,384,515,392,518,400,521,408,524,415,528,423,531,431,533,440,535,448,537,456,539,464,541,472,542,481,544,489,543,497,543,506,542,514,541,523,540,531,539,539,537,547,536,556,534,564,532,572,529,580,527,588,524,596,521,604,519,611,515,618,51…
gusSic34,717,634,710,640,702,644,695,649,688,655,682,661,674,666,666,670,657,671,648,671,639,671,630,670,622,668,613,665,605,662,596,659,588,656,580,652,572,647,564,643,556,639,548,634,541,629,534,624,526,619,519,614,512,608,505,602,498,597,492,590,486,584,480,577,475,569,471,561,467,553,464,545,461,536,458,528,456,519,454,510,453,501,452,492,451,483,451,474,451,465,451,456,452,447,454,439,456,43…
gusSic35,775,453,777,444,780,434,785,426,791,418,797,410,802,402,804,393,803,383,801,374,796,365,791,357,785,349,780,341,774,333,768,326,762,318,755,311,749,304,743,296,737,288,730,281,724,273,718,266,711,259,705,252,697,246,689,240,681,234,674,228,666,222,658,216,650,210,642,205,633,202,624,198,615,195,605,192,596,190,586,188,577,186,567,185,557,183,548,182,538,182,528,181,518,181,509,180,499,18…
gusSic36,349,298,353,290,357,282,358,273,358,264,362,255,366,247,372,240,378,234,387,231,395,228,404,226,413,225,422,224,431,223,440,224,450,225,459,226,468,228,477,229,485,231,494,233,503,235,512,237,521,240,530,243,538,246,547,249,555,253,563,257,571,262,579,266,586,272,593,278,599,284,605,291,611,298,617,305,623,312,629,319,634,326,638,335,641,343,645,351,648,360,650,369,652,378,654,387,654,39…
gusSic37,333,575,324,573,315,570,306,567,298,562,290,557,281,552,274,547,267,541,262,533,259,524,257,514,258,505,258,496,259,486,260,477,261,467,262,458,264,449,267,440,269,430,271,421,274,412,276,403,278,394,281,385,285,376,289,367,293,359,298,351,302,342,307,334,311,326,316,318,322,310,328,302,334,296,341,289,348,283,356,277,364,272,372,267,380,264,389,260,398,257,407,255,416,252,426,250,435,25…
gusSic38,194,389,188,383,185,374,182,366,177,359,171,352,165,346,159,339,157,331,157,322,159,313,162,305,166,297,170,289,174,281,178,273,182,265,186,258,191,250,196,243,201,236,206,228,212,221,218,215,224,208,230,202,237,196,244,190,250,185,258,180,265,175,273,171,281,166,289,163,297,159,306,156,314,153,322,151,331,148,340,146,348,145,357,144,366,142,375,142,384,142,393,143,402,143,410,146,419,14…
gusSic39,947,514,950,523,952,531,956,539,959,547,961,556,961,565,961,574,958,582,955,591,951,598,944,605,938,611,931,617,923,621,915,625,907,629,899,633,891,636,883,640,875,644,867,648,859,652,850,655,842,657,833,660,824,662,815,662,806,662,798,662,789,662,780,662,771,662,762,661,753,661,744,659,736,656,727,653,719,649,711,646,703,642,695,639,687,635,679,631,671,625,664,620,657,614,651,608,646,60…
gusSic40,612,185,618,193,625,200,633,206,642,210,649,217,656,223,662,231,667,240,672,248,674,258,676,268,677,278,677,288,676,297,675,307,673,317,672,327,669,336,667,346,663,355,660,365,657,374,654,383,651,393,648,402,643,411,638,420,634,428,629,437,624,445,619,454,613,462,606,469,599,476,592,483,584,488,575,494,567,499,558,503,549,507,540,511,530,513,521,516,511,519,502,522,493,526,483,529,474,53…
gusSic41,231,748,240,744,250,741,259,743,266,749,276,753,286,752,296,751,305,748,315,745,325,742,334,740,344,737,353,732,361,727,370,722,378,716,386,710,394,704,402,698,409,690,415,683,422,675,428,667,434,659,440,651,446,643,451,635,456,626,461,617,466,608,469,599,472,590,475,580,477,570,480,561,483,551,485,541,488,532,488,522,489,512,489,501,488,492,486,482,484,472,481,462,478,453,475,443,471,43…
gusSic42,600,190,609,186,616,180,623,173,630,166,636,159,643,153,652,150,662,148,671,146,681,146,690,148,700,149,710,151,719,153,728,156,737,160,747,163,756,166,765,170,774,173,783,177,792,180,800,185,808,190,817,195,825,200,833,206,842,211,850,216,858,221,866,226,875,231,883,236,891,241,898,248,906,254,913,261,920,267,927,274,934,281,940,288,947,295,952,303,957,312,962,320,966,329,970,338,974,34…
gusSic43,373,293,369,301,367,310,365,317,357,322,352,328,346,335,344,343,345,352,347,360,350,369,353,377,357,385,361,393,364,401,368,409,372,417,377,425,381,433,385,441,390,448,394,456,399,463,405,469,412,476,418,482,425,488,432,493,439,499,446,504,454,508,461,513,469,516,478,519,486,523,495,524,503,526,512,527,521,527,530,528,539,528,548,528,557,529,565,529,574,526,582,522,590,519,599,517,607,51…
gusSic44,775,388,774,376,772,368,766,360,764,352,761,343,761,334,760,325,760,316,760,307,754,300,747,295,739,291,731,288,722,284,713,282,705,280,696,278,687,276,678,275,669,274,660,272,651,271,642,269,633,269,624,269,615,270,606,270,597,270,588,271,579,271,570,272,561,273,552,274,543,276,534,279,526,281,517,283,509,287,501,291,493,295,484,299,476,303,468,307,461,313,454,318,446,323,439,329,433,33…
gusSic46,669,642,660,643,651,644,643,647,635,651,627,655,619,658,610,660,601,659,593,655,585,652,577,647,570,643,563,637,558,630,552,623,546,616,541,609,536,602,530,595,525,587,521,580,516,572,511,564,507,557,503,549,500,540,497,532,494,524,491,515,488,507,486,498,483,490,481,481,480,472,478,464,478,455,477,446,478,437,479,428,480,419,483,411,486,402,489,394,492,385,495,377,501,371,507,364,513,35…
gusSic47,605,448,603,457,598,465,595,474,595,483,594,493,591,502,586,510,581,518,574,523,567,530,560,537,552,541,544,546,536,550,527,555,518,558,509,561,501,565,492,568,483,571,474,574,465,576,456,579,446,581,437,582,428,584,419,586,409,588,400,589,391,590,381,591,372,592,362,593,353,593,344,591,335,589,325,586,316,583,308,581,299,578,291,572,283,567,275,562,268,556,261,550,254,543,247,536,241,52…
gusSic48,854,459,857,450,860,442,862,433,862,424,861,415,858,406,853,399,848,391,842,385,834,379,826,375,818,371,809,368,801,366,792,364,783,362,774,361,765,359,756,358,747,356,738,355,729,354,720,352,711,351,702,350,693,349,684,348,675,347,666,346,657,345,648,343,639,342,630,341,620,340,611,340,602,340,593,342,585,344,576,346,567,350,559,354,552,359,544,364,537,369,530,375,523,381,517,388,512,39…
gusSic49,575,270,585,268,596,265,605,266,614,262,623,260,632,258,641,257,651,256,658,261,665,267,672,274,678,280,685,287,692,293,697,301,702,309,707,317,712,325,716,333,721,341,726,349,731,357,735,365,739,373,743,382,746,391,749,400,752,408,756,417,758,426,759,435,761,444,763,454,764,463,765,472,765,481,766,491,765,500,765,509,764,519,762,528,760,537,758,546,755,555,751,563,746,571,742,580,737,58…
gusSic50,406,232,399,238,392,245,386,252,379,257,372,263,365,269,359,276,356,285,353,294,354,303,354,312,357,321,359,330,362,339,364,348,367,356,370,365,373,374,376,383,379,392,381,400,384,409,387,418,391,426,395,435,399,443,403,452,407,460,412,467,418,475,423,483,428,490,435,496,442,503,449,509,456,514,464,520,471,525,479,530,487,535,495,539,503,543,512,547,520,550,529,553,538,555,547,557,557,55…
gusSic53,430,460,431,469,434,477,438,484,443,491,447,498,446,507,451,514,458,519,465,523,473,526,482,529,490,532,498,536,506,539,514,542,522,545,530,547,538,550,547,552,555,554,564,555,572,556,581,557,589,557,598,556,607,556,615,555,624,553,632,551,641,550,649,547,657,545,666,542,674,539,682,537,690,533,698,529,705,525,713,521,720,517,728,513,734,507,741,502,748,496,754,490,759,483,764,476,769,46…
gusSic54,637,509,645,505,653,501,661,496,667,490,672,483,675,474,676,465,676,457,675,448,673,439,671,430,670,421,668,412,666,404,663,395,661,386,658,378,655,369,652,361,648,353,644,345,639,337,634,330,629,322,624,315,619,307,615,299,610,292,603,286,597,279,590,273,583,267,576,262,569,256,562,250,555,246,546,242,538,239,530,235,521,232,513,229,504,226,496,225,487,224,478,223,469,222,460,222,451,22…
gusSic55,207,326,199,332,191,339,185,346,179,355,175,364,172,373,169,383,168,393,169,403,172,413,175,422,179,431,183,441,188,450,192,459,197,468,202,476,207,485,212,494,217,503,223,511,230,518,237,525,244,532,252,539,259,546,267,552,275,558,284,564,292,569,301,573,310,578,319,582,329,587,338,590,348,593,358,595,368,597,377,599,388,599,398,600,408,601,418,602,428,603,438,603,448,602,458,602,468,60…
gusSic56,631,186,634,195,638,204,639,214,641,223,642,233,643,243,645,252,646,262,646,272,645,281,644,291,641,300,638,309,633,317,626,325,620,332,613,339,606,346,599,353,592,360,586,366,578,372,570,377,561,383,553,388,545,393,537,399,529,404,521,410,513,415,504,420,495,423,486,426,477,430,468,432,458,434,449,436,439,438,429,439,420,441,410,442,401,443,391,444,381,444,371,444,362,444,352,443,342,44…
ortOul01,306,692,307,683,306,675,299,670,291,666,283,662,276,658,271,651,269,643,268,634,268,625,267,617,267,608,267,600,268,591,268,582,269,574,270,565,271,556,271,548,272,539,273,531,274,522,275,513,276,505,277,496,278,488,279,479,281,471,283,462,284,454,286,445,288,437,290,428,292,420,295,412,298,404,301,396,303,388,306,379,310,372,314,364,318,356,321,348,325,341,330,333,335,326,340,319,345,31…
ortOul02,780,709,779,701,776,692,775,684,775,676,775,667,772,659,767,652,761,646,755,640,748,636,740,632,733,627,725,624,718,620,710,616,702,613,695,609,687,605,679,602,671,598,664,595,656,592,648,589,640,585,632,582,624,579,616,576,608,573,600,570,592,567,584,563,576,561,568,559,560,557,551,556,543,554,534,553,526,552,518,551,509,550,501,549,492,548,484,547,475,547,467,547,458,546,450,546,441,54…
ortOul03,564,140,572,141,580,143,587,139,594,134,601,130,608,126,615,122,623,120,631,122,640,124,648,126,656,127,664,130,671,134,678,139,684,144,691,150,696,155,702,161,708,167,714,173,720,179,726,185,731,191,737,197,742,204,748,210,753,216,759,222,765,228,771,234,777,240,782,246,788,252,794,258,800,264,804,271,809,278,814,285,819,291,824,298,829,305,833,312,837,319,842,326,846,333,851,340,855,34…
ortOul04,367,680,363,674,358,667,355,660,352,653,346,648,340,643,334,638,330,631,326,624,323,617,322,610,323,602,324,594,326,587,328,579,329,571,331,564,332,556,334,548,336,541,338,533,340,526,342,518,343,511,345,503,347,495,349,488,351,480,353,473,355,465,357,458,359,450,361,443,364,435,366,428,369,420,371,413,374,406,377,399,380,392,384,385,388,378,391,371,395,364,399,357,404,351,408,344,412,33…
ortOul05,810,491,808,499,805,506,804,513,798,518,792,523,787,528,781,534,774,537,767,539,760,542,752,543,745,544,737,544,729,544,721,545,714,545,706,545,698,546,691,546,683,546,675,546,668,546,660,546,652,546,645,546,637,546,629,546,621,546,614,545,606,545,598,544,591,544,583,543,575,542,568,540,560,539,553,537,545,536,538,535,530,533,523,531,515,529,508,527,500,526,493,522,486,519,480,515,473,51…
ortOul06,272,616,280,617,288,618,296,618,304,620,311,623,317,627,324,631,332,633,340,633,347,630,355,627,362,623,368,619,375,615,382,611,388,606,395,602,402,597,408,593,415,588,421,583,428,579,434,574,441,570,448,565,454,561,461,556,467,551,473,546,479,541,485,536,491,531,498,526,504,520,510,515,516,510,521,504,527,499,533,494,538,487,543,481,547,474,552,468,557,461,561,455,566,448,570,441,574,43…
ortOul07,252,572,256,579,260,586,265,592,270,598,274,605,277,613,281,620,286,626,291,632,298,636,305,639,313,642,321,643,329,644,337,644,345,645,353,645,361,645,369,646,377,646,385,646,393,646,401,646,409,645,417,645,425,645,433,644,441,643,449,642,457,642,465,640,473,638,480,635,488,633,496,631,503,628,511,625,518,622,526,619,533,615,539,611,546,607,553,602,559,597,565,592,572,587,578,582,584,57…
ortOul08,358,579,359,569,360,558,355,551,351,544,346,537,342,530,339,522,337,515,337,507,339,498,341,491,344,483,347,475,350,467,354,460,357,453,361,445,365,438,369,431,373,423,377,416,382,409,386,402,390,395,395,389,399,382,404,375,409,368,413,361,418,354,423,348,428,341,432,334,437,327,443,321,448,315,453,308,459,302,464,296,470,291,477,285,483,280,490,275,496,270,503,265,510,260,517,256,524,25…
ortOul09,685,363,679,368,674,374,670,381,666,388,662,394,658,401,653,407,647,412,640,416,633,418,625,419,617,420,609,421,602,422,594,422,586,422,578,423,570,423,562,423,555,424,547,425,539,425,531,426,523,426,515,426,507,426,500,425,492,425,484,425,476,425,468,424,460,424,453,424,445,423,437,423,429,421,421,419,414,418,406,416,398,415,391,413,383,410,376,408,368,406,361,404,353,402,346,399,339,39…
ortOul10,537,197,545,201,552,206,559,210,566,214,573,219,580,224,587,229,592,235,595,243,598,251,600,259,601,268,603,276,604,284,604,293,605,301,606,310,607,318,607,327,608,335,608,344,608,352,609,361,609,369,609,377,609,386,608,394,608,403,608,411,607,420,607,428,605,437,604,445,602,453,600,462,599,470,596,478,594,486,591,494,588,502,586,510,583,518,580,526,577,534,574,542,571,550,567,558,563,56…
ortOul11,815,548,807,551,801,556,796,563,793,570,788,577,782,583,775,587,766,588,758,590,750,591,741,591,733,592,725,592,716,593,708,593,699,592,691,591,683,591,674,590,666,590,657,591,649,591,641,592,632,592,624,592,615,591,607,591,598,591,590,591,582,590,573,590,565,588,557,587,548,586,540,584,532,583,523,581,515,580,507,577,499,575,491,572,483,569,475,566,468,563,460,559,452,556,444,553,437,54…
ortOul12,554,206,556,215,559,223,564,230,570,237,577,242,584,247,591,253,598,258,605,264,608,272,610,281,609,289,608,298,607,307,606,316,605,325,604,333,603,342,601,351,600,360,598,368,595,377,593,385,592,394,590,403,589,412,587,420,585,429,583,437,580,446,577,454,573,462,570,470,566,478,562,486,557,493,552,501,547,508,542,516,537,523,531,530,526,537,520,543,514,549,507,556,501,562,495,568,487,57…
ortOul13,183,284,186,292,190,299,195,307,197,315,198,323,195,330,189,336,187,344,186,353,188,361,190,369,192,378,195,386,198,393,201,401,204,409,209,416,213,424,217,431,222,438,227,445,232,452,237,458,242,465,247,472,252,479,257,486,261,493,266,500,271,507,277,513,282,520,287,526,293,533,298,539,304,546,310,552,316,558,322,564,328,570,334,575,341,581,347,586,354,592,360,597,367,602,374,607,381,61…
ortOul14,438,458,441,465,444,472,447,479,448,486,449,494,450,501,453,508,458,514,463,520,468,525,475,528,482,532,488,536,495,539,502,543,508,547,515,551,521,554,528,559,534,563,540,567,547,571,553,576,559,580,565,585,571,589,577,593,584,598,590,602,596,606,603,611,609,615,615,619,621,624,627,628,633,633,639,637,645,642,652,646,658,650,665,653,672,657,678,661,685,664,692,668,699,671,705,675,712,67…
ortOul15,84,566,79,559,73,551,67,544,62,537,57,529,53,521,49,512,46,504,44,495,44,486,46,477,49,468,54,460,58,452,63,444,67,436,72,428,76,420,81,412,85,404,89,395,94,387,98,379,102,371,107,363,111,355,115,347,119,338,123,330,127,322,132,314,137,306,142,299,148,291,153,284,159,276,165,270,171,263,177,256,184,249,190,243,197,237,204,231,211,225,218,219,226,213,233,208,240,202,247,196,255,191,263,18…
ortOul16,706,710,698,712,690,714,685,722,681,729,676,736,673,744,667,749,659,753,651,754,643,755,634,753,626,751,618,750,609,749,601,748,593,746,584,745,576,744,567,743,559,742,551,741,542,740,534,739,525,738,517,737,509,737,500,736,492,736,483,735,475,735,466,734,458,734,450,733,441,732,433,731,424,730,416,729,408,728,399,727,391,725,383,723,375,721,366,720,358,718,350,716,342,713,334,709,326,70…
ortOul17,357,91,349,94,342,98,334,100,325,100,317,100,308,99,301,96,293,97,285,99,278,105,272,111,267,117,261,123,255,129,250,136,244,142,238,148,233,155,227,161,222,167,216,173,210,180,204,186,198,192,192,198,186,204,180,210,175,216,169,222,163,228,157,234,151,240,145,246,140,253,135,259,129,266,124,272,118,279,113,286,108,292,103,299,99,306,94,313,89,320,85,327,80,335,77,342,73,350,70,358,66,36…
ortOul18,65,364,71,371,77,376,81,384,82,392,80,401,80,410,80,418,81,427,85,434,91,440,99,445,106,450,113,455,120,460,128,464,136,467,144,471,152,474,160,477,168,480,176,483,184,486,193,488,201,491,209,494,217,497,226,499,234,501,243,503,251,505,259,507,268,509,277,510,285,512,294,513,302,514,311,515,320,515,328,514,337,514,346,514,354,513,363,512,372,511,380,510,389,508,397,506,405,504,414,501,42…
ortOul19,669,715,678,715,687,714,695,713,704,715,713,717,721,718,730,718,738,714,745,710,752,704,757,697,762,690,767,682,772,675,777,668,783,661,788,654,793,647,799,640,805,633,810,627,815,619,819,611,823,604,828,596,833,589,838,581,843,574,848,567,853,560,858,552,862,545,866,537,871,529,875,521,879,514,883,506,887,498,891,490,895,482,898,474,900,465,903,457,906,448,907,440,909,431,911,423,912,41…
ortOul20,794,268,787,264,779,260,771,256,764,252,756,248,750,242,742,239,734,237,726,236,717,235,709,236,700,237,692,238,683,239,675,240,666,241,658,242,649,244,641,245,632,246,624,247,616,248,607,249,599,251,590,253,582,255,574,257,566,259,557,261,549,263,541,265,532,267,524,268,515,270,507,272,499,274,490,276,482,278,474,280,466,283,458,285,449,287,441,290,433,292,425,295,417,298,409,301,401,30…
ortOul21,254,414,254,423,255,431,257,440,260,448,263,456,266,463,270,471,274,479,279,485,286,491,294,494,302,498,310,501,318,504,326,506,335,507,343,509,352,510,360,512,369,513,377,513,386,514,394,515,403,515,411,516,420,516,429,516,437,517,446,517,455,517,463,517,472,517,480,517,489,517,498,517,506,516,515,516,523,515,532,514,540,514,549,513,557,511,566,509,574,508,583,506,591,504,600,502,608,50…
ortOul22,672,140,679,144,683,151,684,159,686,167,691,174,698,178,706,181,713,185,721,190,727,195,732,202,733,210,734,218,734,227,734,235,733,244,732,252,732,261,732,269,732,278,732,286,732,295,732,303,732,311,732,320,732,328,732,337,732,345,732,354,732,362,732,371,732,379,733,388,734,396,735,404,735,413,736,421,736,430,736,438,736,447,735,455,735,464,735,472,735,480,734,489,734,497,733,506,733,51…
ortOul23,772,296,764,293,757,288,750,283,742,280,734,277,726,274,718,272,709,274,701,276,692,278,684,280,676,284,668,287,661,291,653,294,645,297,637,301,629,304,621,308,613,311,606,315,598,319,590,323,583,326,575,330,567,334,560,338,552,342,544,346,537,350,529,354,522,358,514,363,507,367,500,372,493,377,486,381,478,386,472,392,465,397,459,403,452,408,445,414,439,419,432,425,426,431,420,437,415,44…
ortOul24,278,204,286,201,295,199,304,196,312,193,320,188,326,182,332,175,338,168,343,161,350,155,357,150,366,147,375,145,383,144,392,145,401,146,409,150,417,154,425,159,433,163,441,168,448,173,455,178,463,184,470,189,477,194,484,200,492,205,499,210,506,216,513,222,520,228,526,234,533,239,539,246,545,253,551,260,557,266,563,273,569,280,574,287,579,295,584,302,589,310,594,318,598,326,601,334,605,34…
ortOul25,366,654,363,647,359,640,354,634,348,627,343,621,338,615,332,609,328,603,324,596,321,588,320,581,319,572,321,565,324,557,326,549,329,542,331,534,334,526,337,519,340,512,343,504,346,497,349,489,352,482,356,475,359,468,363,460,367,453,371,446,375,440,380,433,384,426,388,419,393,413,398,406,403,400,408,394,414,388,420,383,426,377,431,371,437,366,442,360,447,354,452,347,457,341,462,334,467,32…
ortOul26,813,367,805,370,798,375,790,378,785,384,783,392,778,399,772,406,765,411,757,414,749,416,740,417,731,419,723,420,714,421,706,422,697,423,688,424,680,425,671,426,662,427,654,428,645,430,637,431,628,432,620,434,611,435,602,437,594,439,585,440,577,442,568,443,560,444,551,445,542,445,534,446,525,447,516,447,508,447,499,446,490,446,482,444,473,442,465,440,456,438,448,436,439,434,431,432,422,43…
ortOul27,604,656,608,648,612,641,617,633,621,626,623,618,623,609,622,600,620,592,618,583,615,575,613,567,610,558,607,550,604,542,601,534,599,526,596,517,593,509,591,501,588,493,585,484,582,476,579,468,576,460,573,452,570,444,566,436,563,428,559,420,556,412,552,404,548,396,544,389,540,381,536,373,532,366,528,358,523,350,519,343,515,335,510,328,506,321,501,313,496,306,491,299,487,291,481,284,476,27…
ortOul28,185,362,190,355,194,347,199,340,203,332,208,325,214,318,221,313,229,310,238,311,247,312,255,313,264,313,273,314,281,316,290,318,298,320,307,323,315,325,324,328,332,330,341,332,349,335,358,337,366,339,374,342,383,346,391,349,399,353,407,356,415,359,423,363,431,367,438,372,445,377,453,382,460,387,467,392,474,397,482,402,489,407,496,412,503,418,510,423,517,428,524,433,531,438,538,443,545,44…
ortOul29,967,236,965,245,961,252,957,260,954,269,952,277,950,286,945,293,939,300,931,304,923,308,915,311,907,315,898,318,890,320,881,321,872,322,863,323,855,325,846,328,838,330,829,332,820,335,812,337,803,339,795,341,786,344,777,345,768,347,760,348,751,349,742,351,733,352,724,353,716,354,707,355,698,356,689,357,680,358,671,358,662,358,654,357,645,357,636,357,627,357,618,356,609,355,600,355,591,35…
ortOul30,409,713,417,709,425,705,433,704,442,706,451,707,460,706,469,704,477,702,486,699,493,693,499,687,505,680,511,673,516,666,522,659,527,652,533,645,539,638,544,631,550,624,555,617,560,609,566,602,571,595,576,587,581,580,586,573,591,565,595,557,600,550,605,542,609,534,613,526,616,518,619,509,622,501,625,492,628,484,631,475,633,467,636,458,639,449,640,441,641,432,642,423,643,414,644,405,644,39…
ortOul31,882,508,878,516,877,525,876,534,875,543,874,552,872,561,868,570,864,578,857,584,850,590,844,596,837,602,828,606,820,610,812,613,803,617,795,621,786,625,778,628,770,633,762,637,753,641,745,645,737,649,729,653,720,657,712,661,704,665,696,669,687,673,679,676,670,679,662,683,653,686,644,689,636,692,627,695,619,699,610,702,601,704,592,706,583,708,574,710,565,712,556,714,547,715,538,717,529,71…
ortOul32,120,415,124,422,129,429,135,436,141,443,146,449,152,455,159,461,166,466,174,470,182,473,191,472,199,472,208,471,216,471,225,470,234,470,242,469,251,469,260,469,268,469,277,469,286,468,294,468,303,468,312,467,320,467,329,466,338,465,346,464,355,464,364,463,372,462,381,460,389,459,398,458,406,457,415,456,424,454,432,452,440,450,449,448,457,446,465,443,474,441,482,438,490,435,498,432,506,42…
ortOul33,449,653,456,649,462,644,470,642,478,643,486,643,494,644,502,644,510,643,517,640,524,635,530,629,535,624,541,617,545,611,550,604,555,598,560,591,564,585,568,578,573,571,577,564,581,557,586,550,590,544,594,537,599,530,602,523,606,516,610,509,614,502,617,494,621,487,624,479,627,472,630,464,633,457,635,449,637,441,639,433,641,426,643,418,644,410,645,402,647,394,648,386,648,378,649,370,650,36…
ortOul34,719,452,710,455,701,456,696,464,691,472,686,479,680,486,672,491,663,493,654,494,645,493,635,492,626,491,617,490,608,489,599,486,590,484,581,482,572,481,563,479,554,477,544,476,535,474,526,473,517,473,508,472,498,471,489,470,480,469,471,468,462,467,453,466,443,464,434,463,425,461,416,459,407,457,398,454,389,452,380,449,372,446,364,442,355,438,347,433,339,429,331,424,323,420,315,415,307,41…
ortOul35,566,454,561,446,559,438,561,430,562,421,562,412,561,403,557,395,553,387,546,381,540,375,533,369,526,363,520,358,513,352,506,346,500,340,493,333,487,327,480,321,474,315,468,309,461,302,454,296,448,290,441,284,435,278,428,272,421,266,415,260,408,255,400,250,393,244,386,239,379,233,372,228,365,223,357,217,350,212,343,207,336,202,328,197,320,193,312,189,304,186,296,182,288,178,279,175,271,17…
ortOul36,878,652,873,646,868,640,863,634,856,630,849,626,842,622,835,619,827,616,820,612,814,607,809,601,807,594,805,586,803,578,801,570,799,563,797,555,795,547,794,540,792,532,790,524,788,516,786,509,784,501,781,493,779,486,777,478,776,470,774,463,772,455,770,447,767,439,765,432,763,424,762,416,760,408,759,401,758,393,757,385,756,377,755,369,755,361,754,353,754,345,754,337,754,329,754,321,754,31…
ortOul37,802,391,798,398,795,406,798,414,800,422,801,430,801,439,800,447,796,454,790,461,785,467,779,473,773,479,767,484,761,490,754,496,748,501,742,507,736,513,730,518,723,524,717,529,711,535,704,540,698,546,692,551,685,557,679,562,672,568,666,573,659,578,653,583,646,588,639,593,632,597,625,602,618,606,610,610,603,614,595,618,588,622,580,625,573,629,565,633,557,635,549,638,541,640,533,643,525,64…
ortOul38,736,379,731,385,725,392,721,399,716,406,711,412,705,419,699,425,693,430,685,434,677,437,669,437,661,438,652,437,644,436,635,435,627,433,619,431,611,429,603,426,595,424,587,422,578,420,570,418,562,416,554,414,546,413,537,411,529,409,521,407,513,405,504,403,496,402,488,401,479,400,471,399,463,398,454,397,446,396,438,395,429,394,421,393,412,393,404,392,396,392,387,391,379,390,370,389,362,38…
ortOul39,437,754,429,750,422,744,414,739,406,735,398,730,389,728,380,725,373,720,366,714,361,706,357,698,354,689,352,681,349,672,347,663,345,654,342,645,339,637,335,628,332,619,330,610,328,601,325,592,323,584,321,575,319,566,317,557,315,548,313,539,311,530,309,521,307,512,305,503,304,494,302,485,301,476,300,466,300,457,299,448,300,439,301,430,302,421,303,411,304,402,305,393,307,384,309,375,311,36…
ortOul40,920,106,922,114,925,122,932,127,938,133,943,140,948,147,948,156,949,164,948,173,946,181,944,189,942,197,939,206,937,214,935,222,932,230,930,239,927,247,924,255,921,263,918,271,916,279,913,287,910,295,907,303,904,311,901,319,898,327,895,335,891,343,887,351,883,358,880,366,876,374,872,382,869,389,865,397,861,404,856,412,852,419,847,426,843,434,837,440,831,446,825,453,819,459,814,465,808,47…
ortOul41,155,442,155,433,155,424,160,416,164,408,166,399,168,390,172,383,178,376,185,370,193,366,201,362,210,361,219,360,228,359,238,358,247,357,256,357,265,356,274,356,283,355,292,354,301,354,310,355,319,355,328,356,337,357,347,357,356,358,365,359,374,360,383,361,392,362,401,363,410,364,419,366,428,368,437,370,445,372,454,374,463,377,472,379,481,382,489,384,498,387,507,390,515,393,524,396,532,40…
ortOul42,539,196,544,204,550,211,557,217,563,224,569,231,576,236,584,242,589,249,593,258,594,267,594,276,595,285,595,295,595,304,595,313,595,322,595,332,595,341,595,350,595,359,595,369,594,378,594,387,594,396,594,406,593,415,593,424,592,433,592,442,591,452,590,461,589,470,587,479,586,488,584,497,582,506,580,515,577,524,575,533,572,542,569,551,566,560,562,568,558,576,555,585,551,593,547,601,542,61…
ortOul43,261,691,269,695,277,698,285,701,293,704,301,708,309,712,315,717,324,716,332,714,340,710,348,707,356,703,363,698,369,693,376,687,383,682,390,676,397,671,403,666,410,660,417,655,424,650,431,644,438,639,444,634,451,628,457,623,464,616,470,610,476,604,482,598,488,592,494,586,500,580,506,573,512,566,517,560,523,553,527,546,532,539,537,531,542,524,546,517,551,510,556,502,560,495,563,487,566,47…
ortOul44,844,392,843,384,838,378,832,373,825,369,818,366,810,362,803,360,796,357,788,354,781,351,773,349,766,346,758,343,750,341,743,338,735,336,728,333,720,331,713,328,705,326,697,324,689,323,681,321,674,319,666,318,658,316,650,314,643,312,635,310,627,309,619,307,611,306,603,305,595,305,587,304,579,303,571,304,563,304,556,305,548,306,540,306,532,307,524,309,516,310,508,312,500,313,493,316,485,31…
ortOul45,834,651,831,643,831,635,833,626,836,617,840,609,841,601,840,592,838,584,834,575,831,567,825,561,819,554,815,546,810,539,805,531,801,523,796,516,792,508,787,500,783,492,778,485,774,477,770,469,765,461,761,453,757,446,753,438,748,430,744,422,740,414,736,406,731,398,727,391,723,383,719,375,713,368,708,361,703,354,697,346,692,339,687,332,681,326,674,319,668,313,662,307,655,300,649,295,642,28…
ortOul46,517,155,513,162,507,166,500,169,493,172,486,175,479,178,472,182,467,187,463,194,460,201,457,208,454,215,451,222,449,230,447,237,445,245,443,252,441,259,439,267,437,274,434,282,432,289,430,297,428,304,426,311,425,319,423,327,422,334,420,342,419,349,417,357,417,364,416,372,416,380,416,388,415,395,415,403,415,411,416,418,416,426,417,434,418,441,419,449,420,457,421,464,423,472,424,479,427,48…
ortOul47,609,721,611,713,613,704,617,697,623,690,628,683,630,675,631,666,628,658,626,649,624,641,622,632,620,624,617,616,615,608,612,599,609,591,606,583,604,575,601,566,598,558,595,550,592,542,589,534,586,526,582,518,579,509,576,501,573,493,570,485,566,477,562,469,559,462,555,454,551,446,548,438,544,430,540,423,535,415,531,408,526,400,522,393,517,386,512,378,508,371,503,364,498,356,494,349,489,34…
ortOul48,254,696,262,691,270,687,278,682,286,682,295,684,304,686,313,685,322,684,331,682,340,680,348,676,355,671,361,664,367,657,373,650,378,643,383,635,388,628,393,620,398,612,404,605,409,597,414,590,419,582,424,575,429,567,434,560,440,553,445,545,450,538,455,530,460,522,464,514,468,506,472,498,475,489,479,481,483,473,485,464,488,455,490,447,493,438,495,429,496,420,498,411,499,402,501,393,502,38…
ortOul49,620,502,615,495,611,487,610,479,615,471,617,463,618,455,616,446,613,438,609,430,606,422,601,415,596,408,591,400,587,393,581,386,576,379,570,373,565,366,559,359,554,353,548,346,542,340,536,334,530,328,523,321,517,315,511,309,504,304,498,298,491,293,484,287,477,281,471,276,464,270,457,265,451,259,444,254,437,248,430,243,423,238,415,233,408,228,401,223,394,219,386,214,379,209,372,205,364,20…
ortOul50,804,515,797,521,794,529,792,538,791,547,788,555,781,562,775,568,767,571,759,576,751,580,742,583,733,584,725,586,716,588,707,591,698,593,690,596,681,598,672,601,664,603,655,606,646,608,637,610,628,612,620,613,611,615,602,616,593,618,584,619,575,620,566,621,557,622,548,623,539,624,530,625,521,625,512,625,503,626,494,626,485,626,476,626,467,626,458,625,449,625,440,625,431,623,422,622,413,62…
gusSpn01,314,338,307,346,300,354,291,359,281,363,271,365,260,365,252,372,244,378,237,386,231,394,227,404,223,414,218,424,214,433,211,443,209,453,207,464,205,474,203,485,203,495,203,506,204,516,205,527,206,537,208,548,210,558,213,568,216,578,219,588,223,598,228,607,233,617,238,626,245,634,252,642,259,649,267,656,276,662,285,668,294,674,303,678,313,682,323,686,333,689,343,692,354,694,364,695,375,69…
gusSpn02,526,145,517,142,509,138,502,131,498,123,494,114,488,107,481,101,472,97,463,95,454,95,444,94,435,95,426,97,417,99,407,101,398,103,389,105,379,107,370,109,361,111,352,114,343,117,334,120,325,123,316,126,308,130,299,135,291,139,282,143,274,148,267,154,259,159,251,165,244,171,236,177,229,182,222,189,216,196,210,204,205,212,200,220,194,227,189,235,184,243,181,252,178,261,175,270,174,280,172,2…
gusSpn03,727,741,718,736,708,735,698,739,688,743,678,746,668,748,657,747,647,743,638,739,629,733,619,728,611,721,603,714,595,707,588,699,581,691,574,683,567,674,561,666,555,657,549,648,542,640,538,630,533,620,529,611,524,601,520,591,517,581,513,571,511,560,509,550,507,539,505,529,504,518,503,507,504,497,506,486,507,476,510,465,513,455,516,445,519,434,523,425,527,415,532,405,538,397,545,388,551,38…
gusSpn04,218,214,226,208,236,205,245,201,253,195,257,186,261,178,271,174,281,172,290,170,300,170,311,172,321,173,331,175,341,176,351,178,361,179,371,181,381,182,391,184,400,187,410,189,420,192,429,196,439,199,448,204,456,210,464,216,472,222,480,229,487,236,493,244,499,252,505,260,510,269,515,278,521,286,526,295,530,304,534,313,538,323,542,332,545,342,546,352,547,362,548,372,548,382,548,392,548,40…
gusSpn05,906,614,912,606,917,598,923,590,930,583,938,576,946,571,955,567,960,559,964,550,966,540,966,530,966,520,967,510,967,501,967,491,966,481,966,471,965,461,964,451,963,442,961,432,960,422,959,412,957,403,955,393,953,383,950,374,946,365,942,356,938,347,933,338,929,329,924,321,918,313,912,305,906,297,899,290,892,283,884,277,876,271,868,266,860,261,851,256,843,251,833,249,823,246,814,244,804,24…
gusSpn06,416,239,412,248,408,258,401,264,393,271,385,277,378,283,372,292,367,300,364,310,361,320,360,330,362,339,365,349,367,359,369,369,372,378,375,388,378,398,380,407,383,417,386,427,389,436,393,446,396,455,399,465,403,474,407,483,411,493,415,502,419,511,424,520,429,529,434,537,440,546,447,553,454,560,462,566,470,572,479,577,488,582,497,586,506,589,516,593,525,596,535,598,545,600,555,601,565,60…
gusSpn07,613,120,603,122,593,123,583,121,572,120,562,117,554,111,545,106,535,103,524,101,515,105,506,110,496,114,488,120,479,126,471,133,462,139,454,145,446,152,438,158,430,165,421,171,413,178,405,185,398,192,390,199,382,206,375,213,369,222,363,231,357,239,352,248,347,258,342,267,339,277,336,287,333,297,331,307,329,317,327,328,327,338,327,348,327,359,329,369,330,380,332,390,333,400,337,410,341,42…
gusSpn08,496,279,505,284,515,289,524,295,532,301,542,303,553,304,563,307,570,314,577,323,582,332,585,342,588,352,588,363,588,374,588,384,588,395,588,406,587,416,586,427,585,438,583,448,580,459,578,469,575,479,573,490,571,500,568,511,564,520,560,530,555,540,550,550,545,559,540,568,534,577,528,586,522,595,515,603,509,611,501,619,493,627,486,634,477,640,467,645,458,650,448,653,437,655,427,658,416,66…
gusSpn09,583,243,592,248,601,253,610,258,616,266,618,276,621,286,627,294,635,300,644,305,652,312,656,321,659,331,661,342,663,352,663,362,661,372,659,382,656,392,654,403,651,413,648,422,644,432,640,442,636,451,632,461,628,470,622,479,617,488,611,496,603,503,595,510,587,516,579,523,571,529,562,535,553,539,543,543,533,547,523,549,513,551,503,553,492,554,482,555,472,556,461,558,451,559,441,558,430,55…
gusSpn10,601,511,592,514,583,512,574,513,566,516,558,522,551,528,543,531,534,531,526,527,517,523,508,521,500,516,492,512,483,508,475,504,467,500,459,496,450,492,442,487,435,482,427,476,420,471,413,465,406,458,400,451,394,445,387,438,381,431,375,424,369,417,363,410,357,403,352,395,346,388,341,380,337,372,332,364,328,355,325,347,322,338,320,329,318,320,317,311,316,302,315,292,314,283,315,274,316,26…
gusSpn11,380,342,388,336,395,329,397,319,401,310,405,300,407,291,412,282,418,274,427,269,436,264,445,261,455,258,465,255,475,254,484,252,494,250,504,249,514,247,524,247,535,247,545,248,555,248,565,248,575,250,585,252,595,254,604,256,614,259,624,262,634,265,643,269,652,273,661,277,670,282,678,288,686,294,694,300,701,307,708,315,714,323,720,331,726,339,732,347,738,356,742,365,746,374,749,384,752,39…
gusSpn12,719,545,712,553,706,562,701,571,696,580,691,590,683,597,675,603,665,606,655,609,644,609,634,609,623,609,613,607,602,606,592,604,581,601,571,598,561,595,551,592,541,588,531,584,521,581,512,577,502,572,492,568,483,563,473,558,464,553,456,547,447,542,438,536,430,528,423,521,415,513,409,505,402,497,396,488,391,479,386,470,381,460,378,450,375,440,372,430,371,419,371,409,370,398,371,387,371,37…
gusSpn13,518,632,507,631,496,630,485,629,474,629,464,632,453,629,443,625,434,619,426,611,419,603,413,594,407,584,402,575,397,565,393,555,388,545,384,535,382,524,379,513,377,503,375,492,374,481,372,470,371,459,370,448,369,437,367,426,366,416,364,405,362,394,363,383,363,372,365,361,368,351,371,340,374,330,378,319,381,308,385,298,390,289,396,279,402,270,409,262,416,253,423,245,430,236,437,228,446,22…
gusSpn14,387,166,397,164,408,163,419,164,429,164,440,162,451,161,461,160,471,164,480,169,490,175,496,183,503,191,510,199,517,207,524,216,530,225,536,234,542,242,548,251,554,260,560,269,565,278,570,288,575,297,580,307,584,317,588,327,592,337,595,347,597,357,600,368,603,378,606,389,608,399,608,410,607,420,608,431,609,442,610,452,608,463,607,474,603,484,600,494,595,503,590,513,583,521,576,529,569,53…
gusSpn15,702,502,704,491,708,481,715,474,723,468,730,459,738,452,745,444,749,434,750,424,750,413,748,402,745,392,741,382,738,372,733,362,728,353,723,343,718,334,712,325,706,315,701,306,694,298,687,289,681,281,674,273,665,266,657,259,649,253,640,246,631,240,622,234,613,229,603,224,593,220,583,215,573,212,563,210,552,207,542,205,531,204,520,203,510,202,499,203,488,204,477,205,467,207,456,210,446,21…
gusSpn16,225,537,235,533,245,529,255,526,265,527,275,531,286,533,296,531,306,528,316,523,324,517,331,509,338,501,345,493,352,484,359,476,365,468,371,459,377,450,383,441,389,432,394,422,399,413,403,403,408,393,412,383,414,373,416,362,419,352,421,342,423,331,424,320,424,310,425,299,424,288,422,278,421,267,418,257,416,246,413,236,411,225,407,216,402,206,397,196,391,188,384,180,377,172,369,164,362,15…
gusSpn17,990,405,981,399,974,392,969,383,966,373,963,362,956,356,948,350,938,346,928,343,917,341,907,341,896,340,886,340,875,340,865,340,854,340,844,341,833,341,823,341,812,342,802,344,792,346,781,347,771,349,761,351,751,355,741,359,731,363,722,367,713,373,705,380,697,387,690,394,683,402,675,410,669,418,663,426,656,435,649,442,641,449,634,456,627,465,621,473,616,482,613,492,611,503,609,513,607,52…
gusSpn18,423,514,413,511,404,508,394,506,383,507,375,502,366,496,359,489,352,481,347,473,342,463,338,454,333,445,329,436,325,427,320,417,316,408,312,399,307,390,303,380,299,371,295,361,292,352,290,342,288,332,286,322,284,312,284,301,285,291,285,281,286,271,288,261,291,251,293,241,295,231,298,221,303,212,309,204,315,195,321,187,327,179,334,172,341,164,348,157,356,151,365,144,373,138,381,133,390,12…
gusSpn19,851,341,842,341,834,338,829,331,821,326,814,320,808,313,799,311,790,311,781,313,772,315,764,318,755,321,746,323,737,326,728,329,720,333,712,336,703,340,695,344,686,348,678,352,670,356,662,360,654,365,647,371,639,376,633,382,626,389,620,395,613,402,607,409,602,416,596,423,590,431,584,438,579,445,575,453,570,461,565,469,562,478,560,486,558,495,556,504,554,513,552,523,552,532,552,541,552,55…
gusSpn20,365,147,358,155,352,164,345,171,335,173,324,173,314,173,303,174,296,181,288,188,282,197,277,206,272,216,267,225,262,235,258,244,253,254,249,263,246,274,243,284,240,294,238,305,236,315,234,325,232,336,231,346,230,357,229,368,228,378,229,389,230,399,231,410,234,420,236,430,239,441,243,451,248,460,252,470,258,479,264,487,270,496,278,504,286,510,294,517,303,523,311,529,320,536,330,540,339,54…
gusSpn21,783,387,778,395,773,404,772,414,772,423,776,432,775,442,774,452,771,462,768,471,761,477,753,484,745,489,736,495,728,500,718,504,709,508,700,512,691,515,681,517,671,519,661,522,652,524,642,526,632,527,622,528,612,527,602,527,592,526,582,524,572,523,562,521,553,519,543,515,534,512,525,507,516,502,508,497,499,492,490,487,481,483,473,477,466,470,458,464,450,458,443,451,435,444,428,437,421,43…
gusSpn22,343,416,339,407,341,398,339,389,334,381,329,373,323,365,316,359,313,350,314,341,317,331,320,322,324,314,329,306,335,298,341,290,347,282,353,275,360,269,367,262,374,256,382,249,389,243,397,237,404,231,411,224,418,218,425,211,433,206,441,200,448,194,456,188,464,183,472,178,480,172,489,167,497,163,505,158,514,153,523,149,532,146,541,143,550,141,560,139,569,137,579,137,588,138,598,140,607,14…
gusSpn23,446,142,441,147,432,152,423,156,414,160,404,162,394,163,384,164,375,167,366,171,360,179,355,188,350,197,346,206,343,215,340,225,337,234,334,244,331,253,328,263,326,273,323,282,321,292,317,301,316,311,315,321,314,331,314,341,314,351,314,361,315,371,317,381,319,391,320,401,323,410,326,420,329,429,332,439,335,448,339,458,343,467,347,476,353,484,360,491,366,499,373,506,381,512,389,519,397,52…
gusSpn24,608,146,600,150,592,154,583,156,574,155,566,154,558,149,550,145,542,144,533,146,525,150,518,155,512,161,505,167,499,173,492,180,486,186,481,193,475,200,469,207,463,213,457,219,452,227,448,235,443,243,439,250,435,258,431,266,427,274,424,282,421,291,418,299,415,308,414,317,414,326,413,334,413,343,412,352,411,361,410,370,410,379,410,388,410,397,410,406,412,414,413,423,414,432,416,441,418,45…
gusSpn25,719,193,718,183,717,172,716,162,712,152,706,144,698,137,690,130,680,127,670,124,660,122,650,119,639,117,629,115,618,114,608,113,597,112,587,112,576,112,566,112,555,114,545,115,534,116,524,117,514,120,503,122,493,124,483,127,473,130,463,134,454,138,444,143,435,148,426,153,416,158,407,163,398,169,390,175,381,181,374,189,367,197,361,205,356,214,351,223,346,233,343,243,341,253,338,263,337,27…
gusSpn26,335,137,325,137,315,137,306,134,296,132,286,130,277,130,267,133,260,140,252,146,245,153,238,160,231,167,224,174,217,181,210,188,204,196,197,203,191,211,185,218,178,226,173,234,167,243,161,251,157,260,153,269,148,278,144,286,142,296,140,306,138,316,135,325,133,335,130,344,131,354,131,364,132,374,134,384,136,393,137,403,139,413,140,423,144,432,148,441,152,450,158,458,164,466,170,473,177,48…
gusSpn27,496,343,506,339,515,333,523,327,530,319,539,313,546,306,552,297,558,288,568,285,578,283,589,285,599,287,609,290,619,294,629,298,638,303,648,307,658,312,667,316,676,322,685,328,694,333,702,340,711,346,719,353,727,360,734,367,741,375,748,384,754,392,760,401,766,410,771,419,776,428,780,438,783,448,786,458,788,469,789,479,790,490,789,501,788,511,786,522,785,532,782,542,780,553,777,563,774,57…
gusSpn28,383,232,375,238,365,239,355,239,346,244,336,247,327,250,319,256,312,264,306,271,300,279,295,288,290,297,285,306,281,315,279,325,277,335,275,345,274,355,274,365,273,375,272,385,272,395,272,405,273,415,274,425,275,435,276,445,279,455,282,464,286,474,289,483,293,492,299,500,305,508,311,516,318,524,325,531,332,538,340,544,348,550,357,556,366,560,375,564,385,567,394,570,404,571,414,572,424,57…
gusSpn29,493,318,485,323,477,330,469,335,460,337,450,339,441,341,432,346,426,353,421,361,417,370,413,379,409,388,406,397,403,407,400,416,397,425,394,435,391,444,389,454,386,463,384,473,382,482,381,492,379,502,379,511,378,521,378,531,381,540,383,550,386,559,389,569,393,578,396,587,399,596,403,605,407,614,411,623,414,632,418,641,422,650,427,659,432,667,437,676,441,684,448,691,455,698,463,704,471,71…
gusSpn30,238,620,249,618,258,612,269,613,280,614,290,617,300,622,310,626,321,629,332,628,343,626,351,620,360,613,369,606,377,599,385,592,393,584,401,576,408,568,415,559,422,550,428,541,434,532,440,523,446,514,452,505,458,495,463,486,469,476,473,466,477,456,481,445,484,435,486,424,487,413,488,402,490,391,489,380,487,369,486,358,484,347,481,337,477,326,474,316,470,306,464,297,458,287,452,278,445,27…
gusSpn31,631,190,640,193,649,196,657,201,666,204,675,207,684,210,693,213,701,217,708,224,713,232,716,240,718,250,720,259,722,268,724,278,723,287,723,297,723,306,723,316,723,325,723,335,722,345,720,354,718,363,716,372,714,382,713,391,709,400,705,409,701,417,697,426,692,434,687,442,682,450,676,458,671,466,665,473,659,480,653,488,646,494,638,500,631,506,624,512,616,518,608,524,601,529,593,535,584,53…
gusSpn32,254,516,251,507,248,497,245,488,239,480,235,471,228,464,220,458,212,452,209,443,208,433,209,423,211,413,214,403,216,394,220,385,224,376,228,366,231,357,236,348,241,340,246,331,251,322,255,314,262,306,269,299,276,292,282,285,289,278,297,271,304,264,312,258,319,251,327,245,335,240,343,234,351,228,360,224,369,220,379,217,388,214,398,212,408,210,417,208,427,207,437,206,447,205,457,206,467,20…
gusSpn33,225,558,222,549,218,540,214,532,210,523,206,515,201,507,196,498,193,490,192,480,195,471,199,463,204,455,209,447,215,439,220,431,225,423,230,415,235,407,241,399,246,391,251,383,257,375,263,368,270,362,276,355,283,348,291,343,298,337,306,331,314,326,322,321,330,317,339,312,348,309,357,306,366,304,375,302,385,300,394,299,403,298,413,296,422,295,432,297,441,299,450,301,459,304,468,306,478,30…
gusSpn34,173,662,182,667,190,673,197,679,206,685,214,691,221,698,229,705,237,709,247,711,257,710,267,709,277,707,287,705,297,703,307,702,317,699,327,696,336,693,346,690,355,686,365,683,373,678,382,673,391,668,400,663,408,658,417,652,424,645,432,639,439,631,446,624,452,617,459,609,466,601,472,594,478,586,484,577,490,569,496,561,500,552,505,543,510,534,514,525,518,516,521,506,524,496,526,487,528,47…
gusSpn35,864,606,855,608,847,613,840,619,832,624,825,631,818,638,810,642,801,645,791,647,782,647,773,645,764,642,755,639,746,635,737,631,728,627,720,623,712,617,704,612,696,606,688,601,680,595,673,590,665,584,657,578,650,573,642,567,635,561,628,554,621,547,615,540,609,533,603,525,597,518,591,510,586,502,581,494,577,485,573,476,569,467,566,459,564,449,561,440,559,431,557,421,556,412,555,402,554,39…
gusSpn36,768,433,766,422,764,411,768,401,773,391,779,381,783,371,787,361,789,350,790,339,788,328,784,318,778,308,772,299,766,289,761,280,755,271,749,261,742,253,734,245,726,237,718,229,710,221,702,214,694,207,685,199,676,192,668,185,659,179,648,175,638,171,628,167,617,163,607,160,596,157,585,154,575,151,564,150,552,150,541,151,530,151,519,152,508,154,497,156,487,159,476,163,466,167,457,173,447,17…
gusSpn37,414,619,423,614,434,611,444,611,454,614,464,618,474,623,484,624,494,622,503,617,512,612,519,603,525,595,533,587,540,580,548,572,555,564,561,555,566,546,572,537,578,528,584,519,588,510,592,500,595,490,598,479,601,469,603,459,606,448,606,438,607,427,607,417,607,406,607,395,606,385,606,374,605,363,604,353,602,342,601,332,597,322,594,312,590,302,586,292,582,282,576,273,570,265,563,256,556,24…
gusSpn38,495,652,504,647,514,645,524,644,534,646,544,644,554,641,563,637,572,632,581,627,587,619,594,612,600,604,605,595,609,586,613,576,616,567,620,557,622,547,625,537,627,527,629,517,630,507,631,497,631,487,632,477,633,467,633,457,634,446,634,436,634,426,635,416,635,406,634,396,633,385,631,375,628,366,625,356,622,347,618,337,614,328,609,319,603,311,597,302,590,295,582,289,574,282,566,276,558,27…
gusSpn39,791,200,782,195,772,192,763,187,755,180,748,172,740,166,731,161,721,157,711,158,701,161,691,163,681,166,671,170,661,174,652,178,642,182,632,186,623,190,613,194,603,198,594,202,585,207,576,213,567,218,558,224,549,230,541,236,532,242,524,248,516,255,508,263,501,270,494,277,487,286,481,294,475,303,470,312,465,321,462,331,459,341,455,351,452,361,450,371,449,382,448,392,447,402,446,413,448,42…
gusSpn40,501,139,491,139,482,143,473,146,465,142,459,134,452,127,445,120,437,113,428,110,418,110,408,111,398,114,389,118,380,123,372,128,363,133,354,138,346,144,337,149,328,154,320,160,313,167,306,174,298,181,291,188,283,194,276,201,270,210,264,218,258,226,252,234,247,242,241,251,236,259,230,268,226,277,222,286,218,296,215,305,211,314,207,324,206,334,204,344,202,354,202,364,201,374,201,384,203,39…
gusSpn41,672,254,665,262,657,267,647,267,637,267,627,266,618,264,608,266,599,270,592,278,586,286,583,295,579,304,576,314,572,323,569,333,565,342,562,352,560,361,558,371,556,381,554,391,552,401,550,410,548,420,547,430,546,440,547,450,548,460,549,470,550,480,552,490,554,500,556,509,558,519,561,529,563,538,566,548,570,557,574,566,579,575,583,584,589,592,596,599,603,606,611,613,619,618,628,624,636,62…
gusSpn42,704,523,696,529,687,534,678,539,672,546,667,555,659,561,651,568,643,572,633,574,623,575,613,573,603,570,593,567,584,565,574,562,564,560,554,556,545,552,536,548,527,544,517,540,508,536,499,532,489,528,480,523,471,519,462,514,453,510,445,504,437,498,429,491,421,485,414,478,407,471,400,463,394,455,389,446,384,437,380,428,375,419,371,410,367,400,365,391,363,381,361,371,359,361,357,351,358,34…
gusSpn43,627,595,621,608,616,618,610,628,605,636,600,644,593,650,585,655,576,657,566,658,557,658,547,658,538,658,528,658,519,657,510,655,500,654,491,652,482,651,472,649,463,647,454,645,445,643,435,641,426,639,417,637,408,634,399,631,390,628,382,624,373,619,365,615,358,608,351,602,344,595,337,589,331,582,326,574,320,566,315,559,310,551,305,543,300,534,296,526,293,517,289,508,286,499,285,490,283,48…
gusSpn44,550,522,553,513,555,503,554,493,552,483,550,474,546,464,544,455,545,445,550,436,556,428,562,421,569,413,575,406,582,398,589,391,596,384,604,378,611,371,619,364,627,358,634,352,642,346,650,339,658,335,667,330,676,325,685,321,694,317,704,314,713,310,723,308,732,305,742,303,752,301,762,300,772,299,782,298,792,297,802,298,811,299,821,300,831,303,840,306,850,309,859,313,868,318,877,322,886,32…
gusSpn45,346,218,353,212,361,206,369,200,374,191,379,183,383,174,388,166,396,162,405,158,415,156,425,154,434,154,444,154,454,154,464,154,473,154,483,155,493,155,502,157,512,159,522,161,531,163,540,166,550,169,559,173,568,176,577,180,586,184,594,189,603,193,612,198,620,203,628,209,636,214,643,221,650,227,657,234,663,242,668,250,674,258,678,267,683,276,687,284,690,294,692,303,695,312,697,322,698,33…
gusSpn46,675,727,685,724,695,725,705,729,714,733,723,738,733,742,743,740,753,738,762,732,772,727,781,722,789,716,797,709,806,703,814,697,822,690,829,682,836,674,843,667,850,658,856,650,861,641,867,632,873,623,877,614,882,604,886,595,890,585,893,575,895,565,897,555,900,544,901,534,902,524,903,513,904,503,902,492,900,482,898,472,896,461,893,451,890,441,886,431,882,422,877,413,870,405,863,397,857,38…
gusSpn47,630,527,620,530,612,535,606,543,600,551,593,559,586,565,577,570,567,572,557,573,547,573,537,569,528,566,518,562,509,558,500,553,491,549,482,544,473,539,465,533,456,528,448,522,440,516,432,509,424,503,416,497,408,490,401,483,395,475,388,468,381,460,376,451,371,443,366,434,360,425,356,416,353,406,350,396,347,387,345,377,343,367,344,357,344,347,346,337,347,327,349,316,351,307,355,297,359,28…
gusSpn48,634,635,641,628,649,623,658,618,668,617,677,617,687,617,696,613,704,607,711,601,715,592,719,583,722,573,725,564,728,555,731,545,733,535,735,526,737,516,738,506,739,497,740,487,740,477,739,467,739,457,738,447,737,438,735,428,733,418,731,409,729,399,726,390,722,381,719,371,715,362,710,354,705,345,700,337,693,330,687,322,680,315,673,308,665,302,657,296,649,291,642,285,634,279,626,273,617,26…
gusSpn49,572,627,570,617,569,607,573,598,579,590,585,582,591,573,595,565,598,555,601,545,598,536,594,526,589,517,584,509,578,501,571,493,565,485,559,477,552,469,546,461,539,453,533,445,527,437,519,430,511,425,502,419,494,413,486,407,476,403,467,399,458,395,448,391,439,387,430,383,420,379,411,376,401,373,391,371,381,370,371,368,361,369,351,370,340,371,330,372,320,373,311,376,301,380,292,384,282,38…
gusSpn50,461,247,467,238,467,228,465,217,462,207,460,196,462,186,467,176,474,168,482,162,492,156,501,150,510,145,520,140,530,136,540,131,550,126,559,122,569,118,580,114,590,110,600,106,610,102,620,99,631,96,641,93,652,91,663,89,673,87,684,85,695,84,706,83,717,83,727,82,738,84,749,86,759,88,770,91,780,95,789,100,798,107,806,114,815,121,823,128,830,136,838,144,843,153,849,162,854,172,859,181,862,19…
hexPoz02,950,536,956,531,963,528,970,525,977,520,982,514,985,507,987,500,989,492,990,484,990,476,988,469,987,461,985,453,983,446,982,438,980,430,978,423,976,415,973,408,971,400,969,393,966,385,964,378,962,370,959,363,957,355,954,348,951,341,948,334,945,327,941,320,937,313,932,307,928,300,924,293,921,286,916,280,912,273,908,267,903,261,898,255,892,249,887,243,881,238,876,233,870,227,864,221,859,21…
hexPoz03,655,119,648,119,641,119,634,118,627,117,620,119,613,121,607,124,601,128,596,133,591,138,588,144,584,150,581,156,577,162,575,169,572,175,569,182,567,188,564,195,562,201,559,208,557,215,555,221,552,228,550,234,547,241,545,248,543,254,541,261,539,268,537,275,535,281,532,288,530,295,528,301,527,308,525,315,523,322,521,329,520,336,519,343,517,349,516,356,515,363,514,370,512,377,511,384,510,39…
hexPoz04,596,318,594,311,592,304,590,297,587,290,584,283,580,277,575,272,569,267,563,264,557,260,550,257,543,254,536,252,529,251,522,249,515,247,508,246,500,244,493,243,486,242,479,241,471,240,464,239,457,239,449,239,442,239,435,239,427,239,420,239,413,239,406,240,398,240,391,241,384,243,377,244,370,246,362,247,355,248,348,250,341,252,334,255,327,257,320,259,314,263,307,266,301,269,294,273,288,27…
hexPoz05,591,181,584,180,576,179,570,176,563,173,556,171,549,168,542,167,534,167,527,169,520,171,513,174,508,179,503,184,498,190,493,196,488,201,483,207,478,212,473,218,468,223,463,229,459,234,454,240,450,246,446,252,441,258,436,264,432,270,428,276,424,282,420,288,415,294,411,300,407,307,403,313,400,319,396,326,393,332,390,339,387,346,384,353,381,360,378,366,376,373,373,380,371,387,369,394,367,40…
hexPoz06,395,144,402,141,409,139,416,138,423,138,430,139,436,143,441,148,447,153,451,158,456,164,461,169,466,174,470,180,475,185,480,191,484,196,489,202,494,207,498,213,503,219,507,224,512,230,517,235,522,240,526,246,531,251,536,257,540,262,545,268,550,272,556,277,561,282,567,286,572,291,577,296,583,301,588,306,592,312,596,318,600,324,603,330,607,337,610,343,612,350,614,357,616,364,617,371,618,37…
hexPoz07,283,245,278,250,274,256,269,261,264,267,260,273,256,279,253,285,253,293,253,300,255,307,258,313,261,320,264,326,268,332,272,339,275,345,279,351,283,357,287,363,292,369,296,374,300,380,305,386,310,391,314,397,319,403,323,408,328,414,333,419,338,424,343,430,348,435,353,440,358,445,364,449,369,454,375,458,381,463,386,467,392,471,398,475,404,479,410,483,416,487,423,491,429,494,436,497,442,50…
hexPoz08,383,667,374,663,367,661,361,657,356,653,352,647,349,641,346,634,346,627,346,620,347,613,348,606,349,599,350,592,351,585,353,578,354,572,355,565,357,558,358,551,359,544,360,537,362,530,363,523,363,516,364,509,364,502,365,495,365,488,366,481,367,474,368,467,369,460,370,453,370,446,371,439,372,432,372,425,373,418,374,411,375,404,377,397,378,391,379,384,381,377,383,370,385,363,386,356,389,35…
hexPoz09,537,551,530,552,522,553,515,552,508,550,501,546,496,541,490,537,484,532,479,526,474,521,470,515,465,509,461,503,457,497,452,491,447,485,442,479,438,473,433,467,429,462,424,456,419,450,415,444,411,438,407,431,403,425,399,419,395,413,391,406,387,400,383,393,379,387,375,381,371,375,368,368,364,361,360,355,357,348,354,342,350,335,347,328,344,322,341,315,338,308,336,301,334,294,332,286,329,27…
hexPoz10,289,407,285,413,280,419,278,427,275,434,273,441,271,448,270,456,271,463,274,470,277,477,282,483,287,488,293,493,299,497,306,501,312,505,319,509,325,513,332,516,339,520,346,523,352,527,359,530,366,533,373,536,380,539,387,542,394,545,401,547,408,550,415,553,422,555,429,557,437,560,444,562,451,565,458,567,465,570,473,572,480,573,488,575,495,577,502,578,510,580,517,582,525,583,532,585,539,58…
hexPoz12,351,680,345,683,338,686,333,690,326,693,319,694,312,694,305,693,299,690,293,686,287,682,282,678,276,674,271,669,266,664,260,660,255,655,250,650,245,645,240,640,235,635,229,631,224,626,219,622,213,617,208,613,203,608,198,603,192,598,187,594,182,589,176,585,171,580,166,576,161,571,155,566,150,562,145,557,140,552,135,547,129,542,124,537,119,532,114,527,109,522,104,517,100,512,96,506,92,501,…
hexPoz13,447,434,451,440,456,445,461,450,464,456,466,463,466,470,464,477,463,484,460,491,458,497,455,504,453,511,450,517,447,524,444,530,442,537,439,543,436,550,433,556,431,563,427,569,424,575,421,582,418,588,414,594,410,600,406,606,402,612,398,618,395,624,391,630,387,636,384,642,379,648,375,653,371,659,367,665,362,670,358,676,353,681,349,686,343,691,338,696,333,701,328,705,322,710,316,714,311,71…
hexPoz14,579,102,572,103,564,104,557,106,551,109,546,115,541,120,538,126,535,133,532,140,531,147,530,155,529,162,528,169,527,176,527,184,526,191,526,198,525,206,525,213,525,220,525,228,525,235,524,242,524,250,525,257,525,264,526,272,527,279,528,286,529,293,530,301,531,308,532,315,533,323,534,330,536,337,538,344,540,351,543,358,545,365,547,372,549,379,551,386,554,393,557,399,560,406,562,413,565,42…
hexPoz15,576,286,582,291,588,295,593,300,596,306,599,313,600,320,600,327,600,334,598,341,596,348,594,355,591,362,588,369,584,375,580,381,577,387,573,394,570,400,566,406,563,413,559,419,555,425,550,431,546,436,542,443,538,449,534,454,529,460,524,465,519,471,514,476,509,481,503,485,498,490,492,494,486,499,480,503,475,507,469,512,463,516,457,520,451,524,445,528,439,532,432,535,426,538,419,541,412,54…
hexPoz16,75,211,77,203,78,196,79,188,82,181,88,176,94,171,100,167,107,164,115,162,122,159,129,157,137,156,144,155,152,154,160,154,168,153,175,152,183,151,191,151,198,150,206,150,214,150,221,150,229,150,237,150,245,151,252,151,260,151,268,153,275,154,283,155,290,157,298,158,305,160,313,162,320,164,328,166,335,168,343,171,350,174,357,177,364,180,370,184,377,187,384,191,391,195,397,199,404,202,410,2…
hexPoz19,591,172,584,172,576,172,569,170,562,172,555,175,549,179,543,184,538,190,535,196,531,203,528,209,525,216,522,223,519,230,516,237,514,244,511,250,508,257,505,264,502,271,500,278,497,285,495,292,493,299,491,307,489,314,487,321,484,328,482,335,480,342,478,349,476,357,475,364,474,371,473,379,472,386,471,394,471,401,470,408,469,416,468,423,468,431,468,438,469,445,469,453,470,460,471,468,471,47…
hexPoz20,352,202,348,207,344,213,342,219,340,226,340,233,342,239,344,246,348,251,352,257,356,262,361,267,365,272,370,277,375,282,379,287,384,292,389,297,393,302,398,307,403,312,408,316,413,321,418,326,423,330,428,335,433,339,438,344,443,349,448,354,452,358,457,363,462,368,467,373,472,378,476,383,481,388,486,393,491,397,496,402,501,406,506,410,512,414,518,418,523,422,529,426,534,430,540,434,545,43…
hexPoz21,386,260,386,268,385,275,385,283,386,291,388,298,392,305,396,311,402,317,408,321,414,326,421,331,427,335,434,339,440,343,448,346,454,350,461,354,468,357,475,360,482,364,489,367,496,370,503,373,510,376,518,378,525,381,532,383,540,385,547,388,554,390,562,392,569,395,577,397,584,398,592,400,599,401,607,402,615,402,623,403,630,404,638,405,646,405,653,406,661,405,669,404,676,403,684,402,692,40…
hexPoz22,549,180,556,177,562,172,568,168,575,165,583,164,590,164,598,164,606,166,613,169,620,172,627,175,634,178,641,181,647,185,654,189,660,194,666,198,672,203,678,208,684,213,689,219,694,224,699,230,704,236,709,241,714,247,719,253,723,259,728,266,732,272,735,279,739,286,743,293,746,299,750,306,753,313,756,320,759,327,761,334,764,342,766,349,767,357,769,364,771,371,772,379,773,386,774,394,775,40…
hexPoz26,358,329,351,325,344,321,338,317,331,313,324,310,316,308,308,307,300,308,293,310,286,313,279,318,273,323,267,328,261,333,255,338,249,343,243,349,238,354,232,360,227,365,221,371,215,376,209,382,204,387,199,393,194,399,188,405,183,411,177,416,172,422,166,428,161,433,155,439,150,445,145,450,139,456,134,462,128,468,123,474,118,480,113,485,108,491,103,498,98,504,93,510,89,517,86,524,83,532,81,…
hexPoz27,335,615,340,620,346,624,352,628,359,631,366,633,373,634,380,633,387,631,394,628,401,625,407,622,413,618,419,614,425,610,432,606,438,603,444,598,449,594,455,589,460,584,465,579,471,574,476,569,481,564,485,558,490,553,495,548,500,542,504,536,508,530,512,524,516,518,520,512,524,506,527,499,530,493,533,486,537,480,539,473,542,466,544,459,546,452,548,445,550,438,551,431,552,424,554,417,555,41…
hexPoz28,842,290,835,287,827,285,820,284,812,285,805,287,799,291,793,296,787,301,781,305,774,310,769,315,763,320,757,325,752,330,746,336,741,341,735,347,730,352,724,358,720,363,715,369,709,375,704,380,699,386,694,391,688,397,683,402,677,408,672,414,668,420,663,426,658,431,653,437,648,443,643,449,638,455,634,461,629,467,625,474,620,480,616,486,613,493,609,500,606,507,602,514,599,521,597,528,594,53…
hexPoz31,478,187,472,183,465,178,458,176,451,175,443,175,436,175,428,176,421,179,414,182,407,185,400,188,394,192,387,196,381,200,374,204,368,209,362,213,356,217,350,222,343,226,337,231,331,235,325,240,319,244,313,249,307,254,302,259,296,264,290,269,284,274,279,279,273,284,267,289,262,294,256,299,250,304,245,309,240,315,235,322,231,328,226,334,222,340,218,346,213,353,210,359,206,366,204,373,201,38…
hexPoz32,297,461,300,468,304,475,309,480,315,486,322,490,329,492,337,494,344,496,352,497,360,497,367,498,375,499,383,498,391,498,398,498,406,498,414,497,421,496,429,495,437,494,445,493,453,492,460,491,468,490,476,488,483,487,491,485,498,482,504,480,512,476,520,473,527,470,534,467,541,463,547,459,554,455,561,451,567,447,574,443,581,439,587,434,593,429,598,424,603,418,608,412,613,406,618,400,623,39…
hexPoz33,593,297,595,304,597,312,598,319,596,327,594,334,591,341,586,347,581,352,575,357,569,362,563,366,557,370,550,374,544,379,538,383,532,388,526,393,520,398,514,403,509,409,505,414,499,420,494,425,489,431,483,436,478,442,473,447,468,453,462,458,456,463,450,468,444,472,438,476,432,481,425,484,418,488,411,491,404,495,397,498,390,501,383,503,376,506,369,508,362,511,354,512,347,514,339,515,332,51…
hexPoz35,302,585,308,590,314,594,321,598,328,602,334,606,342,608,350,608,357,607,365,605,372,603,379,599,385,595,391,590,397,585,403,580,409,576,415,571,421,566,427,561,433,555,438,550,444,545,450,540,455,534,461,529,466,523,471,517,476,511,480,504,484,498,488,491,492,485,496,478,500,472,504,465,508,458,512,452,516,445,519,438,522,431,525,424,528,417,531,410,534,402,537,395,539,388,541,380,543,37…
hexPoz36,852,454,851,447,851,439,852,432,850,425,847,418,842,411,838,405,833,400,828,395,822,390,816,386,809,382,802,379,796,376,789,373,782,370,775,367,768,364,761,362,754,359,747,357,740,354,733,352,725,350,718,348,711,347,704,346,696,345,689,344,681,343,674,342,666,341,659,341,651,341,644,341,636,341,629,342,622,343,614,344,607,345,599,346,592,348,585,350,578,353,571,355,564,358,557,361,550,36…
hexPoz37,349,583,356,582,364,580,371,579,378,577,385,573,390,568,395,563,398,556,401,549,404,542,404,535,404,527,405,520,405,512,406,505,406,497,407,490,407,482,408,475,408,467,408,460,408,452,408,445,408,437,407,430,407,422,407,415,406,407,405,400,404,393,403,385,402,378,401,370,400,363,399,355,398,348,396,341,395,333,393,326,390,319,387,312,384,305,381,299,378,292,375,285,371,278,367,272,363,26…
hexPoz38,703,605,707,598,710,592,714,585,719,579,721,572,723,564,723,557,721,549,719,542,716,535,713,528,708,522,704,515,700,509,695,503,691,497,686,491,681,485,677,479,672,473,667,467,663,461,658,455,653,449,649,442,644,436,639,431,633,426,627,421,621,416,615,411,609,407,603,402,597,397,591,392,586,387,579,383,572,380,566,376,559,372,552,368,546,365,539,362,532,359,524,356,517,353,510,351,503,34…
hexPoz39,426,613,434,614,441,614,449,613,456,611,464,609,469,603,474,597,478,591,482,585,486,578,489,571,491,563,494,556,497,549,500,542,503,535,506,528,510,522,514,515,517,508,521,501,524,494,527,487,531,480,535,473,538,467,542,460,546,453,549,447,553,440,556,433,559,426,562,419,564,411,567,404,568,396,570,389,572,381,573,374,575,366,576,359,576,351,577,343,576,336,576,328,575,320,575,313,574,30…
hexPoz41,776,225,770,221,764,216,758,212,752,207,746,203,739,201,732,199,724,198,717,200,710,202,704,206,698,210,692,215,686,220,681,225,676,230,671,236,666,242,662,248,658,254,653,260,648,265,644,271,640,277,635,283,631,290,627,296,624,302,620,309,616,315,613,322,610,329,607,336,604,342,601,349,599,356,596,363,594,370,591,377,589,384,587,391,584,398,582,406,581,413,579,420,577,427,576,435,574,44…
hexPoz42,521,660,514,660,506,659,499,659,492,656,486,652,481,648,476,642,471,637,467,631,464,624,461,617,458,611,455,604,451,598,448,591,445,585,442,578,439,571,437,565,434,558,431,551,428,545,426,538,423,531,421,524,418,517,416,510,414,503,412,496,411,489,410,482,409,475,409,468,409,460,409,453,409,446,410,438,410,431,411,424,411,417,412,410,413,402,414,395,415,388,417,381,419,374,421,367,422,36…
hexPoz43,703,531,709,526,714,521,719,516,724,509,727,503,728,495,729,488,728,480,727,473,725,465,723,458,720,451,717,444,714,437,711,430,708,423,705,416,702,410,699,403,695,396,691,390,687,383,683,377,679,371,674,365,670,359,666,352,661,346,657,340,652,334,647,329,642,323,637,318,632,312,626,307,621,302,615,297,609,292,604,287,597,283,591,279,585,275,578,271,572,267,565,263,559,259,552,256,545,25…
hexPoz44,406,211,413,208,420,207,428,208,435,209,441,213,448,217,454,221,459,226,464,232,469,237,473,243,477,250,481,256,486,262,490,268,494,274,498,281,502,287,506,293,510,300,513,306,516,313,519,320,522,327,524,334,527,341,530,348,533,355,535,362,538,369,540,376,541,383,542,391,543,398,545,405,545,413,546,420,547,428,547,435,546,442,546,450,546,457,545,465,544,472,543,480,542,487,540,494,538,50…
hexPoz45,793,526,794,518,796,511,797,503,797,496,795,488,791,482,786,477,780,472,774,467,768,462,762,457,755,453,749,448,743,444,737,439,731,435,725,430,719,425,712,420,706,416,700,411,694,407,687,403,681,399,674,395,667,391,661,387,654,383,648,379,641,375,634,372,627,368,620,365,614,361,607,358,600,355,593,351,586,348,579,344,572,342,565,339,557,337,550,334,543,332,535,331,527,330,520,329,512,32…
hexPoz46,497,148,505,147,513,146,520,146,528,147,536,149,543,151,550,155,556,160,561,167,565,173,570,179,573,186,577,193,580,201,583,208,586,215,590,222,593,229,596,236,599,244,601,251,603,259,605,267,606,274,608,282,609,290,611,297,613,305,614,313,616,320,617,328,617,336,618,344,619,352,619,360,620,367,620,375,620,383,619,391,619,399,619,407,618,415,618,422,617,430,616,438,615,446,615,454,614,46…
hexPoz47,701,310,697,303,694,297,689,292,684,287,677,283,670,281,663,280,655,279,648,279,641,280,633,280,626,281,618,282,611,282,604,283,596,284,589,284,582,285,574,286,567,287,560,288,552,289,545,291,538,293,531,294,524,297,517,299,510,301,503,304,496,307,489,310,482,313,476,316,469,320,463,324,458,329,452,333,446,338,440,342,434,347,429,352,424,357,419,362,414,368,410,374,405,380,402,387,398,39…
hexPoz49,751,474,753,467,756,460,757,453,757,446,756,439,753,432,750,426,747,420,743,414,739,408,735,402,730,396,725,391,719,387,714,383,708,378,703,373,697,369,691,364,686,360,680,355,674,351,668,348,662,344,656,340,650,337,643,333,637,329,631,325,625,322,618,319,611,316,605,313,599,310,592,307,586,304,579,301,572,299,566,296,559,294,552,292,545,290,538,288,531,287,524,285,517,283,510,282,503,28…
hexPoz50,285,318,284,325,283,332,283,340,283,347,285,354,290,360,295,365,300,369,306,374,313,377,319,380,326,382,333,385,340,387,347,390,353,393,360,396,366,399,372,403,379,407,385,411,391,414,397,418,403,422,409,426,416,430,422,434,428,437,434,441,440,445,446,449,452,454,458,458,464,462,470,466,476,470,482,473,489,477,495,480,502,484,508,486,515,489,522,490,529,492,536,493,544,495,551,495,558,49…
hexPoz51,685,221,679,216,673,211,667,207,660,206,652,205,645,203,637,204,630,205,623,207,616,209,609,212,602,215,594,218,587,220,580,223,573,226,566,228,559,232,552,235,545,237,538,239,531,242,524,246,518,249,511,253,505,257,498,260,491,264,485,268,478,271,472,275,465,279,459,283,452,287,446,291,440,295,434,299,428,304,422,309,416,313,410,318,404,323,399,329,393,334,388,339,383,344,378,350,373,35…
hexPoz52,726,295,733,298,740,299,748,301,754,305,760,310,765,315,769,322,771,329,773,336,774,344,775,351,776,359,777,366,777,374,776,381,776,389,776,396,776,404,776,411,775,419,774,426,774,434,773,441,772,449,771,456,770,464,769,471,767,479,766,486,764,493,762,501,760,508,758,515,756,522,753,530,751,537,748,544,745,551,742,557,738,564,735,571,732,578,729,585,726,592,722,598,718,605,714,611,710,61…
hexPoz53,439,566,444,571,448,576,454,580,461,581,468,580,475,579,481,577,488,575,494,572,500,568,506,565,512,562,518,559,525,556,531,553,537,550,543,546,549,543,555,540,561,537,567,534,573,531,579,527,585,524,591,521,597,517,603,514,609,510,615,507,621,503,627,499,632,495,638,491,643,487,649,483,654,478,659,474,665,469,670,465,675,460,680,456,685,451,690,446,695,441,699,436,704,431,708,426,713,42…
hexPoz54,233,622,226,621,218,619,211,618,204,616,197,613,191,608,186,603,183,596,180,589,178,582,177,574,176,567,175,560,174,552,174,545,173,537,172,530,172,522,172,515,172,507,173,500,173,492,173,485,173,477,173,470,174,462,174,455,175,447,176,440,177,433,179,425,180,418,181,411,183,403,185,396,187,389,189,381,190,374,192,367,195,360,198,353,200,346,203,339,207,332,210,326,214,319,217,313,221,30…
hexPoz55,129,457,123,452,120,446,118,438,119,431,120,424,122,416,124,409,127,402,131,396,135,389,139,383,143,377,147,371,151,365,155,358,160,352,164,346,167,339,171,333,175,326,179,320,184,314,188,308,192,302,196,296,200,290,205,284,210,278,215,273,221,267,226,263,232,258,238,253,244,249,250,245,256,240,263,237,270,233,276,230,283,227,290,224,297,221,304,218,311,216,318,214,325,213,333,211,340,20…
hexPoz56,742,474,740,467,739,459,737,452,734,445,732,438,727,433,721,428,715,424,708,421,701,419,694,417,687,417,679,416,672,416,664,416,657,416,649,416,642,416,634,417,627,417,620,418,612,418,605,419,597,419,590,420,582,421,575,422,568,423,560,424,553,426,546,428,539,430,532,433,525,436,518,439,511,441,505,445,498,449,492,452,485,456,479,460,472,464,466,467,460,472,453,476,448,480,442,485,436,49…
hexPoz57,309,120,317,120,324,121,332,122,339,125,345,128,351,133,356,139,360,146,363,152,366,159,369,166,372,173,375,181,378,188,381,194,384,201,387,208,390,215,393,222,396,229,398,236,401,243,404,250,407,258,410,265,412,272,415,279,417,286,419,293,421,301,422,308,424,316,425,323,427,331,428,338,429,346,429,353,430,361,430,368,430,376,430,383,430,391,430,399,430,406,430,414,429,421,427,429,425,43…
hexPoz58,512,598,505,596,498,594,491,592,484,588,478,584,474,578,471,571,469,564,467,557,465,550,465,542,465,535,465,527,465,520,465,512,465,505,465,497,465,490,465,482,465,475,465,468,466,460,467,453,467,445,469,438,470,431,471,423,472,416,473,408,474,401,476,394,477,386,478,379,478,372,479,364,479,357,480,349,480,342,480,334,480,327,480,319,480,312,481,305,482,297,483,290,483,282,485,275,487,26…
hexPoz59,798,351,792,348,785,345,779,342,773,338,766,336,759,335,752,335,745,336,738,338,732,340,725,343,719,347,713,350,707,353,701,357,694,360,688,364,682,367,676,370,670,374,663,377,657,380,651,384,645,388,639,392,634,396,628,400,623,404,618,409,613,414,608,419,603,425,598,430,593,435,589,440,584,445,579,451,575,456,570,461,567,467,563,474,559,480,556,486,553,492,550,498,547,505,544,511,542,51…
hexPoz60,706,483,707,475,710,467,712,460,713,452,712,444,710,436,707,429,703,422,698,416,693,410,687,404,681,400,674,395,668,390,660,387,653,383,646,380,639,377,631,374,624,370,617,367,610,364,602,361,595,358,587,355,580,353,572,350,564,348,556,346,549,344,541,342,533,341,525,339,517,338,509,337,501,336,493,336,485,337,477,337,469,337,461,337,453,337,445,337,437,338,429,338,421,339,414,340,406,34…
hexPoz61,264,210,257,210,249,210,242,210,235,214,230,218,225,224,220,230,217,236,213,242,209,248,205,255,202,262,200,269,197,276,195,283,193,290,191,297,189,304,187,311,184,318,182,325,180,332,177,339,175,346,173,353,171,360,169,367,168,374,167,382,166,389,165,396,165,404,165,411,165,418,166,426,166,433,167,441,167,448,167,455,168,463,169,470,169,477,170,485,171,492,172,499,174,506,176,513,178,52…
hexPoz63,334,183,327,185,320,188,314,191,308,195,303,201,300,208,297,215,295,222,293,229,291,236,291,243,289,251,288,258,287,265,286,272,286,280,285,287,284,294,283,302,283,309,283,316,282,324,282,331,281,339,280,346,280,353,280,361,280,368,280,375,281,383,281,390,281,397,282,405,282,412,282,419,282,427,282,434,282,442,282,449,282,456,282,464,281,471,282,478,283,486,285,493,287,500,289,507,291,51…
braLa04,205,278,204,273,200,270,195,268,190,268,185,266,180,265,175,265,170,265,164,265,159,263,154,264,149,263,144,262,140,265,135,267,130,270,126,273,122,277,118,280,114,283,110,287,108,292,105,296,103,301,101,305,97,309,94,313,91,318,89,323,88,328,87,333,84,337,81,340,79,345,77,350,76,355,74,360,73,365,71,370,71,376,70,381,70,386,69,391,69,396,69,402,69,407,68,412,67,417,67,423,67,428,67,433,6…
braLa05,591,307,590,313,590,318,590,324,591,330,591,336,595,339,597,343,597,348,602,353,607,351,612,350,618,351,623,354,626,358,624,363,624,367,629,370,635,371,640,373,646,375,651,377,657,379,662,380,668,381,674,382,679,383,685,384,691,385,696,386,702,387,708,388,713,390,718,390,722,387,728,387,734,387,736,392,742,392,746,389,747,384,752,384,758,385,763,388,767,385,773,383,778,382,784,382,790,384…
braLa06,447,509,456,515,460,520,463,524,466,528,471,530,477,531,482,532,487,534,489,539,494,538,500,538,505,538,511,538,516,537,521,536,526,534,532,533,536,530,540,526,544,523,548,519,552,516,556,512,560,509,564,505,568,501,573,498,577,494,579,490,581,485,583,480,588,477,590,473,591,467,591,462,595,458,599,455,602,451,600,446,601,441,604,437,609,434,612,431,613,425,613,420,614,415,616,410,620,406…
braLa07,291,458,292,451,294,446,297,442,302,440,306,439,311,437,315,435,320,433,325,432,329,429,333,425,336,422,341,422,344,419,347,416,352,418,357,419,362,420,367,420,371,421,375,425,378,428,383,430,388,432,391,436,394,439,399,440,404,442,408,444,412,447,416,451,420,454,424,457,428,460,431,463,435,467,438,471,441,475,444,479,447,483,451,486,454,490,457,494,462,495,467,496,470,499,473,504,475,508…
braLa08,475,266,477,261,480,257,485,254,489,252,493,248,496,244,500,241,505,241,509,237,512,233,516,230,520,227,525,229,530,229,534,226,539,224,544,223,549,224,554,226,559,227,564,228,569,230,574,232,579,234,584,236,588,238,593,241,597,243,602,245,607,246,612,248,617,251,621,253,626,255,631,257,635,260,640,262,645,264,650,266,654,269,659,271,663,273,668,275,673,277,678,279,683,281,687,284,691,287…
braLa09,737,426,737,431,737,436,736,441,733,445,733,450,734,455,735,460,733,465,731,469,730,474,729,479,728,484,726,489,724,493,721,497,716,498,712,500,708,504,706,508,701,510,696,512,691,513,687,516,683,518,678,520,673,522,669,524,664,524,659,526,655,529,650,530,645,530,640,530,635,531,630,532,625,533,620,533,615,533,610,534,606,536,601,538,596,537,591,536,586,536,581,535,576,534,571,533,566,532…
braLa10,58,702,63,708,67,711,71,714,74,718,78,721,83,722,88,723,93,724,98,724,103,725,108,724,112,723,114,718,118,716,123,717,128,717,133,717,137,714,141,711,144,707,148,703,151,699,154,695,156,691,157,686,157,681,157,676,161,673,161,668,161,664,162,659,165,655,168,651,167,646,166,641,167,636,168,631,171,627,171,623,169,618,169,613,171,609,172,604,173,599,171,594,170,589,171,584,171,579,171,574,1…
braLa11,419,354,418,343,419,338,419,333,420,329,420,324,421,319,422,314,423,309,424,305,424,300,425,295,427,290,428,286,432,283,436,281,440,279,444,276,448,273,453,272,458,272,463,271,467,271,472,271,477,272,482,271,486,269,491,268,496,266,500,266,505,266,510,266,515,266,520,265,525,264,529,263,534,262,539,263,543,266,548,266,553,265,557,264,562,262,566,264,571,266,575,268,580,267,584,265,588,268…
braLa12,699,333,700,338,701,343,700,348,697,352,695,357,696,362,696,367,697,372,698,377,700,382,702,387,704,392,706,396,709,400,714,403,717,406,721,410,725,413,729,416,733,420,737,423,741,426,745,429,749,432,753,435,758,437,762,440,766,443,771,446,775,449,779,452,784,454,788,456,793,458,798,460,802,462,807,465,811,467,816,469,821,470,826,471,831,471,836,471,841,471,846,469,851,469,856,471,860,472…
braLa14,92,215,97,214,103,214,108,213,113,211,118,210,123,209,129,209,134,209,139,210,144,211,149,213,154,216,158,219,162,222,166,226,170,230,173,234,176,238,179,243,181,248,184,252,185,257,187,263,188,268,189,273,190,278,192,283,194,288,197,293,197,298,197,303,198,308,200,314,199,319,199,324,199,329,202,334,203,339,204,344,203,349,202,354,200,359,199,365,198,370,197,375,196,380,195,385,193,390,1…
braLa15,601,218,594,220,590,223,586,225,581,226,577,226,572,227,569,230,565,233,560,234,557,237,555,242,553,246,551,250,548,254,545,258,543,262,542,266,541,271,540,276,540,280,538,285,537,289,536,294,536,299,535,303,535,308,535,313,535,318,535,322,534,327,533,332,532,336,531,341,532,345,532,350,533,355,533,360,533,364,533,369,532,374,532,378,532,383,532,388,532,393,534,397,535,401,537,406,538,410…
braLa16,715,284,711,290,710,294,707,299,704,302,701,306,697,310,697,315,696,320,696,325,694,329,692,334,693,338,696,341,697,346,696,351,699,355,701,360,703,365,706,367,711,369,714,373,717,377,721,380,726,381,731,383,734,386,737,389,742,390,747,391,751,394,754,398,756,402,760,404,765,405,770,407,770,411,774,414,778,417,783,419,787,421,792,423,796,425,801,427,805,429,810,432,814,434,819,436,824,437…
braLa17,618,429,627,429,636,433,641,435,646,437,651,439,656,440,661,441,665,443,670,444,674,448,678,451,681,455,685,459,685,463,684,468,682,473,686,476,691,478,693,482,693,487,693,492,694,497,694,502,695,507,696,512,695,517,694,522,693,527,695,532,695,537,692,541,691,546,692,551,692,556,688,559,685,563,686,568,687,573,682,576,681,581,679,586,679,591,679,596,675,600,672,604,669,608,670,612,669,616…
braLa18,601,236,604,230,609,226,609,219,609,213,613,207,614,202,616,198,616,193,617,189,616,184,615,180,615,175,614,171,614,166,614,161,614,157,611,154,608,150,606,146,604,142,600,139,596,137,592,135,588,132,584,130,580,127,576,125,572,122,569,120,564,118,560,117,556,115,551,114,547,112,542,111,538,110,534,109,529,107,524,107,520,106,515,106,511,105,506,105,502,105,497,105,492,106,488,107,483,107…
braLa19,647,409,656,405,661,404,663,399,664,394,667,390,668,385,671,381,675,378,676,372,679,368,680,364,678,359,679,354,681,348,679,343,677,338,675,334,672,329,669,325,664,323,661,320,660,314,657,310,653,307,649,303,646,299,644,294,641,290,637,285,634,281,630,278,624,277,621,274,622,269,618,267,614,263,610,259,607,255,603,251,598,249,593,247,588,245,588,242,586,239,581,236,576,233,572,231,567,228…
braLa20,447,285,449,281,456,278,461,277,465,274,468,271,471,267,475,267,479,266,483,263,487,261,491,261,496,262,500,262,505,262,509,262,512,265,515,269,517,272,522,272,526,272,529,275,530,279,531,283,533,287,537,288,540,291,539,295,541,299,543,303,547,305,550,308,553,311,557,315,558,318,557,323,557,327,557,332,557,336,560,340,563,344,562,348,561,352,561,357,562,361,563,366,563,370,563,375,563,379…
braLa21,546,198,550,203,551,208,551,213,549,218,548,222,550,227,551,231,550,236,551,241,549,245,548,250,549,255,549,260,546,264,542,266,541,270,539,274,534,275,529,277,525,279,520,281,517,284,512,285,508,286,503,288,498,287,494,289,489,290,484,291,479,291,475,293,470,295,465,295,460,294,456,296,451,297,446,296,441,295,436,295,432,297,428,299,423,298,418,298,413,300,409,297,405,297,400,297,395,298…
braLa22,180,641,187,641,192,638,199,635,203,632,207,629,212,628,217,628,222,628,226,626,230,623,234,620,238,618,241,614,243,609,245,605,247,600,248,596,250,591,251,586,252,582,254,577,255,572,255,567,256,562,257,558,259,553,261,548,262,544,264,539,262,535,265,531,266,526,267,521,266,517,266,512,268,507,271,504,274,500,273,496,271,492,272,487,275,483,275,478,275,473,276,468,276,463,276,458,276,453…
braLa23,426,402,425,407,424,413,423,418,423,423,423,428,423,434,424,439,424,444,421,449,418,453,419,458,422,462,427,465,430,468,430,474,434,477,438,481,442,484,446,488,450,491,455,493,460,494,465,495,471,495,476,495,481,495,484,499,488,502,493,503,499,503,504,502,509,502,515,501,520,501,525,501,531,501,536,501,541,501,547,500,552,500,557,500,563,499,568,498,573,498,578,497,584,496,589,495,594,494…
braLa24,353,424,357,426,362,428,366,430,371,432,375,434,380,435,385,435,390,434,395,434,400,433,405,432,409,430,414,429,418,426,422,423,426,420,430,417,433,413,436,409,439,405,441,401,444,397,445,392,446,387,447,382,448,378,448,373,447,368,446,363,446,358,445,353,444,348,443,343,442,338,442,334,441,329,439,324,437,319,436,315,434,310,433,305,431,301,429,296,427,292,424,287,422,283,420,279,418,274…
braLa25,607,579,609,573,613,569,616,566,617,561,617,556,621,553,624,550,628,546,631,543,635,539,638,535,641,533,646,533,651,532,656,532,660,532,665,531,670,531,675,532,680,533,684,534,689,535,694,537,699,538,703,539,708,540,713,541,718,542,722,543,727,545,732,546,737,547,741,549,746,551,750,553,754,555,759,557,763,559,768,561,772,563,777,564,782,566,786,567,791,569,795,570,800,573,804,575,808,578…
braLa26,765,661,762,668,756,670,754,675,753,679,751,683,746,685,742,687,738,690,734,693,731,696,726,697,721,698,716,698,712,699,707,698,702,696,698,695,693,693,689,690,685,688,681,685,677,683,673,680,669,677,664,675,659,674,656,671,654,667,652,662,647,662,643,661,640,658,637,654,634,650,631,646,627,643,623,642,619,640,615,637,611,633,607,631,603,629,600,625,597,621,594,617,591,613,588,609,585,605…
braLa27,643,576,638,574,633,574,629,577,625,580,621,583,618,588,615,592,611,594,606,596,601,598,596,599,591,600,586,600,581,599,575,598,570,596,565,595,560,594,555,592,551,590,547,586,542,583,537,583,532,583,528,580,524,577,519,574,515,571,510,568,506,565,502,562,497,559,493,556,489,553,484,550,482,546,480,541,476,538,471,536,467,533,464,529,460,525,457,521,456,516,455,511,450,508,446,505,441,502…
braLa28,238,410,235,414,232,418,229,422,225,426,222,430,219,434,216,438,213,442,209,446,206,449,205,454,203,459,204,464,204,469,205,474,206,479,207,484,209,489,210,494,213,498,216,502,219,507,222,511,225,515,227,519,231,523,234,527,238,531,241,534,244,538,248,542,251,546,254,550,258,554,261,557,265,561,268,565,272,568,275,572,279,576,283,579,287,582,291,585,295,588,300,591,304,594,308,597,312,600…
braLa30,678,446,685,448,692,450,698,448,706,448,711,446,715,444,720,441,724,438,728,435,732,431,735,427,736,422,736,417,739,413,742,409,745,404,747,399,749,395,751,390,754,385,753,380,752,375,752,370,753,364,754,359,754,354,753,349,751,344,751,339,752,334,752,328,751,323,751,318,750,313,749,308,748,303,747,297,746,292,745,287,745,282,744,277,744,271,743,266,743,261,742,256,741,251,740,246,740,240…
braLa31,665,560,664,566,662,571,661,575,660,580,661,585,661,590,662,595,660,599,656,603,653,606,652,611,651,616,651,621,649,626,646,630,643,634,639,636,634,638,630,640,625,643,621,645,616,647,612,649,607,650,602,652,597,654,593,655,588,657,584,660,579,662,574,664,570,666,565,668,560,670,556,671,551,673,547,676,542,678,538,681,533,682,528,683,523,684,518,685,513,686,509,688,504,689,499,691,494,693…
braLa32,205,245,200,248,199,255,197,259,196,263,193,267,189,270,186,273,182,276,179,279,178,283,178,287,175,291,172,295,170,299,169,304,168,308,168,313,169,317,170,322,171,326,173,331,175,335,176,339,178,343,180,348,182,352,184,356,186,360,188,364,190,368,193,372,195,376,198,380,200,384,202,388,205,392,207,396,209,400,212,404,215,407,218,410,222,414,225,417,229,419,233,421,237,424,241,426,245,428…
braLa33,754,712,757,718,762,721,767,723,772,722,777,718,783,718,787,718,792,717,797,716,801,715,805,711,808,708,809,703,810,699,814,695,817,692,820,688,822,684,823,679,825,675,828,671,831,667,831,662,831,657,831,652,831,647,832,642,832,637,833,633,833,628,832,623,831,618,830,613,832,609,833,604,832,599,831,595,830,590,829,585,828,580,826,576,823,572,822,567,820,563,819,558,818,553,816,549,813,545…
braLa34,784,501,787,507,793,511,797,514,800,517,805,519,809,521,813,523,818,524,823,525,828,525,832,526,837,525,842,524,846,522,850,520,855,517,859,515,863,512,867,509,870,506,874,503,877,499,881,496,884,493,888,489,891,486,895,483,899,481,903,478,907,475,911,472,914,468,917,465,920,461,923,457,927,454,930,450,933,446,936,443,939,439,942,435,945,431,948,428,951,424,954,420,957,416,960,412,962,408…
braLa35,441,376,440,369,440,364,437,361,433,358,432,354,433,349,435,345,438,341,441,337,444,334,447,330,449,325,450,321,452,316,455,312,458,309,462,306,466,305,471,304,476,302,480,300,484,297,489,297,493,297,498,296,503,294,507,293,512,294,517,295,521,296,526,297,531,298,536,299,540,300,545,301,550,302,555,303,559,305,564,307,568,309,572,311,576,314,580,317,584,320,588,322,593,323,598,324,603,325…
braLa36,301,354,301,346,303,340,310,338,314,336,320,331,322,327,326,324,330,321,334,318,339,316,343,313,348,313,353,312,358,312,363,313,368,314,373,315,378,315,382,317,387,319,391,321,396,324,400,327,404,330,408,333,411,336,416,339,420,341,424,344,428,346,432,350,436,353,439,357,443,360,447,363,450,367,454,370,458,374,461,377,465,380,469,383,473,386,477,390,479,394,482,398,485,402,488,406,491,410…
braLa37,533,391,536,384,540,378,546,371,549,368,552,364,556,361,560,359,564,357,569,355,573,353,578,351,582,350,587,349,592,348,596,349,601,350,606,352,610,354,614,356,618,359,622,361,625,365,629,368,632,372,636,375,640,377,644,380,648,382,652,384,655,388,658,392,660,396,663,400,666,404,670,407,673,411,676,415,678,419,681,423,683,427,686,431,689,435,692,439,695,442,697,446,700,450,703,454,706,458…
braLa39,413,300,417,305,419,312,424,316,427,320,430,324,431,329,433,334,434,339,435,344,437,349,436,354,435,359,433,364,432,368,432,374,430,378,427,382,423,385,420,389,416,393,413,397,410,401,406,404,402,407,398,410,394,413,389,415,385,418,381,421,378,425,374,429,371,432,366,435,362,437,357,440,353,442,349,445,344,447,339,449,335,451,330,452,325,454,320,456,315,457,311,459,306,462,302,464,297,464…
braLa40,511,463,506,464,501,464,496,462,491,458,488,454,484,450,479,448,474,448,469,449,463,450,458,452,453,454,448,455,443,457,438,460,433,460,428,459,423,458,418,456,413,453,409,450,405,446,401,442,397,438,393,434,389,430,386,426,382,422,379,418,377,413,374,408,371,404,368,399,365,395,362,390,359,386,356,381,353,377,350,372,347,367,344,363,341,358,340,353,339,348,338,342,336,337,335,332,334,327…
braLa41,171,180,168,184,165,188,162,191,158,195,155,198,151,202,148,206,146,210,143,215,139,217,135,220,133,224,132,229,131,234,130,239,130,244,130,249,131,254,132,258,133,263,134,268,136,273,137,277,139,282,141,287,143,291,145,296,146,301,148,305,150,310,151,315,152,320,154,324,155,329,157,334,158,339,160,343,164,346,168,349,172,352,175,356,176,360,178,365,180,370,183,373,187,376,190,380,194,383…
braLa42,853,323,858,328,863,332,868,338,872,344,873,348,874,354,875,359,877,364,879,368,879,374,879,379,879,384,879,389,879,395,877,399,874,403,870,407,865,409,861,412,859,417,857,422,855,426,853,431,850,435,846,439,842,442,837,444,832,445,828,448,826,453,824,457,820,461,816,464,812,467,807,471,803,473,799,476,794,479,790,482,786,486,782,489,777,492,773,495,768,497,764,500,759,502,754,504,749,506…
braLa43,776,317,780,320,785,324,785,329,784,334,784,340,784,345,783,351,783,356,783,362,784,367,784,372,783,378,782,383,780,388,778,393,775,398,772,402,767,405,763,409,762,414,758,416,753,417,749,422,746,426,742,430,739,434,735,438,732,443,729,447,725,451,721,454,717,458,712,461,708,464,703,467,698,469,693,472,688,473,683,474,679,477,675,481,670,484,666,487,661,490,656,493,651,494,646,496,641,498…
braLa44,469,493,469,500,469,505,469,510,469,516,470,521,470,526,470,531,472,536,474,540,476,545,479,549,483,553,486,556,490,560,494,563,499,565,503,567,508,570,513,572,517,574,522,576,527,578,531,580,536,581,541,582,546,584,551,585,556,586,561,586,567,587,572,587,577,587,582,587,587,587,592,587,597,587,603,587,608,587,613,587,618,586,623,584,628,583,633,582,638,581,643,580,648,578,653,576,658,575…
braLa45,491,241,491,246,490,251,490,256,490,261,491,266,491,271,492,276,493,280,495,285,497,289,499,294,503,298,506,301,510,304,514,307,518,309,523,312,527,313,532,315,537,317,541,319,546,321,551,322,556,322,560,323,565,324,570,325,575,325,580,326,585,327,590,328,595,329,600,330,604,330,609,331,614,332,619,333,624,334,629,335,634,335,639,336,644,336,649,337,654,337,658,337,663,337,668,337,673,337…
braLa46,596,356,594,350,593,345,590,339,587,333,583,326,580,320,575,316,570,312,565,309,561,306,557,303,553,301,548,300,542,299,537,300,532,301,527,302,522,302,517,302,512,304,508,306,503,309,499,311,494,314,490,317,486,320,482,323,478,326,474,329,469,332,465,335,461,338,457,341,452,344,448,347,445,350,441,354,437,358,434,361,430,365,427,369,423,373,420,377,417,381,413,385,410,389,407,392,404,397…
braLa47,569,614,565,611,561,608,558,604,555,600,552,595,549,591,546,587,543,583,540,579,536,575,533,571,531,567,529,562,529,557,530,552,531,547,532,542,534,537,535,532,538,528,540,523,543,519,545,514,546,510,550,506,553,502,555,498,556,493,557,488,558,483,560,478,561,473,563,468,566,464,568,459,570,455,573,450,575,446,578,441,580,437,582,432,585,428,587,423,590,419,592,414,595,410,600,408,604,405…
braLa48,674,216,674,210,672,203,672,198,673,193,672,189,670,184,669,180,669,175,668,170,666,165,664,161,662,157,657,155,652,155,648,153,646,148,644,144,639,144,634,143,629,143,625,141,621,138,617,136,612,135,607,134,602,133,597,132,593,131,588,131,583,132,578,132,573,132,568,133,563,133,558,133,554,132,549,132,544,132,539,132,534,132,529,132,524,133,519,133,514,133,510,134,505,137,501,139,496,140…
braLa49,593,239,587,237,583,235,578,233,573,231,569,230,564,229,559,230,554,231,549,233,544,234,539,235,534,236,530,237,525,240,521,242,516,245,512,248,508,250,504,253,500,257,496,260,492,263,489,267,485,270,481,274,480,278,480,283,477,287,474,291,470,295,468,299,465,303,463,308,460,312,458,316,456,321,453,325,451,330,449,334,446,339,444,343,442,348,440,353,439,357,437,362,435,367,434,372,432,377…
braLa50,229,379,231,374,232,369,233,364,234,358,232,353,229,349,233,345,237,342,240,337,242,333,243,327,244,322,248,318,252,315,257,313,262,311,267,309,272,308,278,307,283,306,288,306,294,307,299,307,304,308,310,309,315,310,320,311,325,312,331,313,336,314,341,315,346,317,352,318,357,320,362,321,367,323,372,325,377,327,382,329,387,331,392,332,397,334,402,336,407,338,412,340,417,343,421,345,426,348…
braLa51,437,379,437,386,436,390,437,395,438,400,435,404,433,409,430,413,427,417,424,421,420,424,417,428,414,432,413,436,408,438,403,440,399,441,394,443,389,444,385,442,380,440,375,439,370,439,365,439,360,439,356,438,351,437,346,436,341,435,336,433,332,431,327,429,322,428,318,426,313,424,308,423,304,421,299,419,294,418,290,416,285,414,280,412,276,410,272,407,268,405,263,402,259,399,255,397,251,393…
braLa52,256,587,255,582,255,577,253,572,253,567,253,562,254,557,254,551,254,546,253,541,251,536,253,532,255,527,257,522,260,518,263,514,266,510,270,507,275,504,279,502,283,499,288,497,292,494,297,491,301,489,306,486,310,484,315,481,319,479,324,476,328,474,333,471,338,470,342,468,347,467,352,465,357,464,362,462,367,460,371,458,376,456,381,454,386,452,390,450,395,449,400,447,405,445,410,444,414,441…
braLa53,406,160,402,157,399,153,395,149,391,146,387,143,384,140,380,136,377,132,373,129,369,126,364,124,360,122,355,122,350,121,344,121,339,121,334,121,330,123,326,126,321,126,316,126,312,125,308,129,304,133,300,135,295,136,290,137,286,140,282,143,278,143,273,142,268,144,264,146,259,149,255,151,251,154,246,157,242,159,238,162,234,165,229,168,225,171,221,174,217,177,213,180,209,183,205,186,201,189…
braLa54,491,663,487,660,483,656,479,653,475,650,471,646,468,642,465,638,461,634,458,630,457,624,456,619,455,614,454,609,454,604,454,598,455,593,457,588,459,584,461,579,464,574,467,570,470,566,474,562,477,558,481,554,485,551,488,547,492,543,496,539,499,535,502,531,505,527,508,523,512,519,516,516,520,512,524,509,528,506,532,502,537,499,541,496,545,492,549,489,553,486,557,483,561,479,566,476,570,473…
braLa55,656,701,659,705,663,709,667,711,670,716,673,720,676,724,679,728,683,731,688,732,694,734,699,735,704,735,709,735,714,735,719,734,724,733,729,732,734,731,739,729,743,726,747,723,752,722,757,722,762,722,766,719,771,716,775,713,779,710,783,707,787,703,791,700,796,699,801,698,805,696,809,692,813,689,817,685,821,681,824,678,828,674,832,670,835,667,838,663,842,659,845,655,848,651,852,647,855,643…
braLa56,472,697,474,704,477,709,480,712,484,715,487,719,489,723,492,727,495,731,498,735,501,738,505,741,509,744,513,745,517,742,522,743,527,744,532,744,537,744,541,744,546,744,551,743,556,743,561,742,566,742,571,742,576,742,580,741,585,741,590,741,595,740,600,740,605,739,610,738,614,738,619,737,624,736,629,735,633,733,638,731,642,730,647,728,652,727,657,726,661,725,666,724,671,723,676,721,680,719…
macSpa01,284,475,288,467,292,460,296,453,299,445,303,438,309,432,316,428,323,423,331,421,340,419,348,418,356,417,365,416,373,415,381,414,390,413,398,412,406,412,415,411,423,411,432,410,440,410,448,410,457,410,465,410,474,410,482,410,490,410,499,411,507,411,516,411,524,411,532,413,541,415,549,416,557,418,565,420,573,422,582,424,590,426,598,429,605,432,613,435,621,438,629,442,636,445,644,449,652,45…
macspa02,206,691,215,693,223,695,232,697,241,698,250,697,258,694,267,692,276,691,284,688,292,684,298,677,304,671,309,664,314,656,320,649,325,642,331,636,337,629,342,621,347,614,353,607,358,600,364,593,369,586,374,579,380,572,386,565,391,558,397,551,402,544,407,536,411,529,415,521,419,513,422,504,426,496,430,488,434,480,437,472,441,464,445,456,449,448,453,440,456,432,459,423,461,415,463,406,466,39…
macspa03,360,653,352,649,345,645,339,640,335,633,331,625,328,617,327,609,326,600,326,592,327,583,328,575,328,567,329,558,329,550,330,541,330,533,331,525,332,516,332,508,333,500,334,491,335,483,336,474,337,466,339,458,340,450,342,441,343,433,345,425,346,416,348,408,350,400,352,392,354,384,357,376,359,368,362,360,365,352,369,344,372,337,376,329,379,321,383,314,387,306,391,299,395,291,399,284,403,27…
macSpa04,528,222,521,219,514,216,507,215,499,216,492,218,485,221,478,224,472,228,465,232,459,237,453,241,448,246,441,250,435,255,429,259,423,263,417,267,410,272,404,276,398,280,392,285,386,289,380,294,374,299,368,304,363,309,357,314,352,319,347,325,342,330,337,336,332,342,328,348,323,354,319,360,315,367,310,373,306,379,303,386,299,392,296,399,293,406,289,413,286,420,284,427,281,434,279,441,277,44…
macSpa05,569,211,576,216,582,221,588,227,594,233,598,240,599,249,599,257,599,265,597,273,595,282,593,290,591,298,590,306,588,314,586,322,584,331,583,339,581,347,579,355,577,363,575,371,573,379,571,388,568,396,566,404,563,412,561,420,559,428,556,436,554,444,552,452,550,460,548,468,546,476,544,484,542,492,539,500,535,508,531,515,527,522,522,529,517,536,512,542,507,549,502,555,496,562,491,568,485,57…
macSpa06,387,646,380,643,373,639,366,635,360,630,357,622,354,615,352,607,350,599,348,592,347,584,345,576,344,568,342,560,340,552,339,544,337,537,336,529,334,521,333,513,331,505,330,497,329,489,328,481,327,473,326,465,325,458,324,450,323,442,322,434,322,426,321,418,321,410,321,402,321,394,321,386,321,378,321,370,322,362,322,354,323,346,324,338,325,330,326,322,327,314,329,306,331,298,333,291,335,28…
macSpa07,709,320,710,329,711,337,710,346,709,354,706,363,701,370,696,377,690,383,684,390,678,396,672,403,666,409,660,415,654,421,648,427,641,432,634,438,627,443,621,449,615,455,608,461,602,467,596,473,589,479,582,484,575,490,568,495,561,500,554,505,548,511,540,516,533,520,525,524,518,529,510,533,503,537,495,541,487,544,479,547,471,551,463,554,455,558,446,561,438,563,430,565,421,567,413,569,404,57…
macSpa08,613,340,616,347,618,355,618,364,616,372,614,379,610,387,606,394,602,401,597,408,592,414,587,420,582,427,576,433,571,439,566,446,561,452,555,458,550,464,544,470,539,477,533,483,527,488,521,494,515,500,510,506,504,512,499,517,493,523,486,528,479,533,472,537,465,542,458,546,451,550,444,554,437,558,429,561,422,564,414,567,406,570,399,573,391,576,383,578,375,581,368,583,359,584,351,584,343,58…
macSpa09,693,148,699,154,705,160,710,167,713,175,715,183,715,192,714,200,713,209,712,217,710,225,708,234,706,242,704,250,702,259,700,267,697,275,695,283,693,292,690,300,688,308,685,316,682,324,679,332,677,340,675,348,672,357,670,365,668,373,665,381,662,389,659,397,655,405,653,413,650,421,645,428,641,436,637,443,633,451,628,458,623,465,618,471,612,478,607,484,600,490,594,496,588,502,582,508,575,51…
macSpa10,581,150,573,152,564,154,557,158,550,163,544,169,539,177,535,184,530,192,526,199,522,207,518,215,514,222,510,230,506,237,502,245,498,253,495,261,491,269,487,276,484,284,480,292,477,300,473,308,471,316,468,325,466,333,465,342,463,350,461,359,459,367,458,376,457,384,456,393,455,401,454,410,454,419,453,427,453,436,453,445,453,453,453,462,454,471,455,479,456,488,458,496,460,505,461,513,463,52…
macSpa11,404,203,397,207,390,211,383,215,376,219,369,224,365,231,361,238,358,245,356,253,355,261,354,269,354,277,353,286,353,294,354,302,355,310,356,318,357,326,358,334,360,342,363,350,365,357,367,365,369,373,371,381,374,389,376,396,379,404,381,412,383,420,385,428,389,435,392,443,395,450,398,458,402,464,407,471,411,478,416,485,420,492,425,498,430,505,435,511,440,517,445,524,450,530,456,536,461,54…
macSpa12,585,654,581,661,574,666,568,670,560,673,552,675,544,676,536,677,528,676,520,676,512,675,504,674,496,673,488,672,480,671,472,670,464,670,456,669,448,668,440,667,432,667,424,665,416,664,408,663,400,661,392,660,384,658,376,656,368,654,360,652,352,651,345,649,337,647,329,645,321,643,313,641,305,638,298,636,290,633,283,630,275,627,267,625,260,621,253,618,246,613,239,609,233,604,226,599,220,59…
macSpa13,321,391,325,383,328,376,332,368,338,362,344,357,352,354,360,352,369,350,377,348,385,346,393,344,401,343,410,342,418,342,435,342,443,341,452,341,460,340,468,340,477,339,485,339,494,338,502,338,510,338,519,338,527,338,536,338,544,338,552,339,561,340,569,341,577,341,586,342,594,343,602,344,611,345,619,346,627,348,636,349,644,352,652,354,660,356,668,358,676,361,684,363,692,366,700,370,707,37…
macSpa14,322,255,315,259,308,263,301,267,294,272,287,276,282,282,277,289,274,296,271,304,269,312,269,320,269,328,270,336,271,344,272,353,272,361,273,369,274,377,275,385,276,393,277,401,278,409,279,418,281,426,282,434,284,442,286,449,288,457,290,465,292,473,295,481,297,489,300,496,303,504,306,512,309,519,313,526,316,534,320,541,324,548,328,556,332,562,336,569,340,576,345,583,349,590,353,597,358,60…
macSp201,682,555,686,549,690,543,693,537,695,530,697,524,696,517,696,510,695,503,695,496,693,489,692,482,691,475,690,468,688,461,687,454,686,447,684,440,682,434,680,427,678,420,676,414,673,407,671,400,668,394,665,388,662,381,659,375,656,369,653,362,650,356,647,350,643,344,639,338,635,332,631,326,627,321,623,315,618,310,613,304,609,299,604,294,599,289,594,284,589,279,584,274,579,269,573,265,567,26…
macSp202,410,173,404,177,397,181,391,185,388,191,386,199,385,206,385,213,384,221,384,228,384,236,384,243,385,251,386,258,386,266,386,273,387,280,387,288,387,295,387,303,387,310,388,318,388,325,389,333,389,340,390,347,391,355,391,362,392,370,393,377,394,385,395,392,397,399,399,406,401,414,402,421,404,428,406,435,408,442,410,449,413,457,416,463,419,470,422,477,426,483,429,490,433,496,437,503,441,50…
macSp203,571,163,564,164,556,165,549,165,541,165,534,168,528,171,522,176,517,182,513,188,509,194,506,201,502,208,499,215,497,221,494,228,491,235,489,243,487,250,485,257,482,264,479,271,477,278,475,285,472,292,470,299,468,306,466,314,464,321,463,328,461,336,460,343,458,350,456,358,455,365,454,372,453,380,452,387,451,395,451,402,451,409,451,417,451,424,451,432,452,439,453,447,453,454,454,462,455,46…
macSp204,595,571,599,563,602,556,606,549,612,542,616,535,617,527,617,519,615,511,612,503,608,496,604,488,600,481,596,474,592,467,588,459,584,452,580,444,576,437,573,429,569,422,565,415,562,407,559,399,555,391,552,384,548,377,543,369,539,362,534,355,530,348,525,341,520,335,515,328,509,322,504,315,499,309,493,303,487,297,481,291,475,286,468,281,461,276,454,271,448,266,441,261,434,256,427,252,420,24…
macSp205,636,477,639,470,641,463,643,455,645,448,646,440,645,433,643,425,641,418,638,411,633,405,628,399,623,393,617,388,612,383,606,378,600,373,595,367,589,362,583,357,577,352,571,348,565,343,559,339,553,334,547,329,540,325,534,320,528,316,521,312,514,309,508,305,501,302,493,299,486,296,479,293,472,290,466,287,458,284,451,282,443,281,436,279,428,277,421,276,413,274,406,273,398,272,391,271,383,27…
macSp206,713,260,716,268,718,275,719,283,721,291,721,299,721,307,719,314,716,322,714,329,710,336,705,343,701,350,697,357,692,363,687,369,682,375,677,382,672,388,666,393,660,399,654,404,648,409,642,414,636,419,629,423,622,428,616,433,609,437,603,441,596,446,589,450,582,454,575,458,568,461,561,465,553,467,546,470,538,473,530,475,523,477,515,479,507,481,500,484,492,486,484,487,476,489,468,490,460,49…
macSp207,408,204,402,209,396,214,390,219,384,224,380,230,376,237,374,245,373,252,372,260,372,268,372,276,373,284,374,291,375,299,376,307,377,314,379,322,381,330,383,337,385,344,388,352,391,359,394,366,397,373,400,380,403,388,406,395,410,402,413,409,417,416,421,422,425,429,430,435,434,442,439,448,443,454,448,460,453,466,459,472,464,477,469,483,475,489,480,494,486,499,492,504,499,509,505,513,512,51…
macSp208,754,595,748,600,741,605,733,608,726,612,718,615,710,617,702,618,694,619,686,619,678,618,669,617,661,616,653,615,645,613,637,612,629,610,621,609,613,607,605,605,597,603,589,601,581,599,573,598,565,596,557,594,549,591,542,588,534,585,526,582,519,578,511,575,504,572,496,568,489,564,482,560,475,556,468,551,461,547,455,542,448,537,442,532,435,527,429,522,422,516,417,511,411,505,405,499,400,49…
macSp209,657,539,650,543,644,547,638,552,631,555,623,557,615,558,608,557,600,555,593,553,585,550,578,548,570,546,563,543,556,540,549,536,542,532,535,528,529,524,522,520,516,515,510,511,504,506,497,501,491,497,484,493,478,488,472,484,465,479,459,474,453,469,447,464,441,459,436,454,430,448,425,442,420,436,414,431,409,425,404,419,399,413,394,407,389,401,385,395,380,388,375,382,371,376,366,370,362,36…
macSp210,482,570,490,566,497,562,504,557,511,552,518,547,525,542,532,537,538,532,543,525,548,517,552,510,556,503,557,494,557,486,558,477,558,468,558,460,558,451,557,443,556,434,556,426,555,417,554,409,552,400,552,392,551,383,550,375,549,367,547,358,545,350,542,342,540,334,537,326,533,318,530,310,526,302,523,295,519,287,515,279,511,272,506,265,501,258,496,251,491,244,486,237,481,231,475,224,469,21…
macSp211,633,580,637,573,643,569,648,563,651,556,654,549,656,541,658,534,659,526,660,518,659,510,659,503,658,495,657,487,656,480,655,472,655,464,654,456,653,449,652,441,650,433,648,426,647,418,645,411,643,403,641,396,638,389,636,381,633,374,631,367,628,359,625,352,622,345,619,338,616,331,614,323,610,316,606,310,603,303,598,297,594,290,590,283,585,277,580,271,575,265,570,259,565,254,559,248,553,24…
macSp212,378,185,371,191,365,197,358,202,352,208,349,217,347,225,347,234,346,243,348,252,349,260,351,269,353,278,355,286,357,295,359,303,361,312,363,320,366,329,368,337,370,346,373,354,376,363,379,371,382,379,385,387,389,396,392,404,396,412,400,419,404,427,408,435,412,443,416,451,421,458,425,466,430,473,435,481,441,488,446,495,452,501,457,508,462,515,469,522,475,528,481,534,487,541,493,547,500,55…
macSp213,330,194,337,191,342,186,345,180,351,175,357,171,365,169,372,169,379,168,386,169,394,171,401,172,408,174,415,176,422,178,430,180,437,182,444,184,451,186,458,189,465,191,471,194,478,197,485,200,492,203,499,206,505,209,512,212,519,215,526,218,532,221,539,224,545,228,552,231,558,235,564,239,570,244,576,248,582,252,588,257,594,261,599,266,604,272,609,277,614,283,619,288,623,294,628,300,633,30…
macSp214,191,154,199,151,207,147,215,144,223,141,231,138,240,137,248,138,257,138,265,140,274,142,282,145,290,148,298,152,305,155,313,159,321,162,329,167,336,171,343,175,351,180,358,184,366,188,373,193,380,198,388,202,395,207,402,212,409,216,416,221,424,226,430,231,437,236,444,242,450,248,457,253,463,259,469,265,475,272,481,278,486,285,492,292,497,298,502,305,507,312,512,320,516,327,519,335,523,34…
macSp215,571,541,575,534,578,528,582,521,586,515,589,508,591,501,591,494,591,486,590,479,588,471,586,464,584,457,582,449,580,442,578,435,576,428,573,421,571,414,568,407,565,400,563,393,560,386,557,379,555,371,551,365,547,358,543,352,539,346,535,339,531,333,526,327,522,321,518,314,514,308,510,302,505,296,499,291,494,286,488,281,483,276,477,271,472,266,466,261,460,257,453,252,447,248,441,244,434,24…
macSp216,280,724,288,725,296,726,305,727,313,729,321,728,329,726,337,723,343,718,350,713,357,709,363,704,369,698,376,692,381,686,387,680,393,674,398,668,404,662,409,656,414,649,419,643,424,636,429,630,434,623,438,616,443,609,447,602,451,594,455,587,459,580,463,573,467,565,471,558,475,551,479,543,482,536,485,528,488,520,491,513,494,505,496,497,499,489,501,481,504,473,505,465,507,457,507,449,508,44…
macSp217,290,528,296,534,302,539,308,544,315,549,322,553,329,556,337,558,345,560,353,560,362,560,370,560,378,559,386,558,394,556,402,554,410,552,417,549,425,547,433,544,441,541,448,539,456,536,463,532,471,529,478,525,485,522,493,518,500,514,507,511,514,507,521,503,528,499,536,494,542,490,549,485,556,481,562,476,569,471,575,465,581,460,587,455,593,449,598,442,603,436,608,430,613,423,618,417,623,41…
macSp218,664,158,671,162,679,167,686,171,694,174,701,179,707,185,711,193,714,201,716,209,718,218,718,226,719,235,719,243,719,252,719,261,718,269,718,278,717,286,717,295,716,303,716,312,716,321,714,329,713,338,712,346,711,355,710,363,709,372,707,380,706,389,704,397,702,405,700,414,699,422,697,431,695,439,692,447,688,455,685,463,681,471,678,478,674,486,670,494,665,501,661,509,657,516,652,523,646,52…
macSp219,669,246,662,243,654,240,647,238,639,237,631,238,623,239,615,241,608,243,600,244,593,248,586,252,579,256,572,260,566,264,559,269,552,273,546,278,539,282,532,286,526,291,520,297,514,301,508,306,501,311,495,316,488,320,482,326,476,331,470,336,465,341,459,347,454,353,448,359,444,365,439,372,435,379,430,385,427,392,423,399,420,406,416,413,412,421,409,428,406,435,403,443,400,450,398,458,395,46…
macSp220,224,517,225,508,226,500,227,491,228,483,229,474,233,467,239,460,245,453,251,447,257,441,263,435,269,430,276,424,283,419,290,414,297,409,304,404,311,399,318,393,325,388,331,382,338,377,345,372,352,367,360,363,367,359,375,354,382,349,389,345,397,341,404,337,412,333,420,329,427,325,435,322,444,318,452,316,460,313,468,311,476,308,485,306,493,304,502,303,510,303,519,303,528,304,536,304,545,30…
macSp221,85,283,93,282,101,282,109,280,117,278,125,279,132,281,140,284,147,289,153,293,160,297,167,302,174,306,181,310,187,315,193,320,199,325,206,330,212,334,219,338,226,343,232,348,238,353,244,359,250,364,256,369,262,375,268,380,274,385,280,391,286,396,291,403,296,409,300,416,305,423,309,429,314,436,318,443,322,450,325,457,328,464,331,472,334,480,336,487,339,495,341,503,342,511,343,519,344,527,…
macSp222,644,194,651,192,658,189,665,188,672,187,679,186,686,189,693,191,699,195,705,199,710,204,715,209,720,215,725,220,730,225,734,231,739,236,744,241,749,247,754,252,759,258,763,263,768,269,772,275,777,280,781,286,785,292,790,298,793,304,797,310,801,316,805,322,809,328,813,334,817,340,821,347,825,353,829,359,833,365,836,371,840,378,842,385,845,391,847,398,848,405,849,413,851,420,852,427,854,43…
macSp223,593,283,585,281,576,281,568,283,561,287,554,292,547,297,541,303,535,308,528,314,522,320,517,326,511,333,505,338,499,344,493,350,487,356,481,362,474,367,468,373,462,379,456,385,450,390,443,396,437,401,430,407,424,413,418,418,411,424,406,430,400,436,394,442,387,447,381,453,374,458,369,465,364,472,359,478,354,485,349,492,345,499,341,507,337,514,333,522,330,529,327,537,324,545,322,553,320,56…
macSp224,351,422,346,417,340,411,336,405,334,398,332,390,331,383,333,376,335,368,338,361,340,354,343,347,346,340,349,334,353,327,357,320,360,314,364,307,368,301,371,294,375,287,379,281,383,275,387,268,392,262,396,256,401,251,406,245,411,239,416,233,421,227,426,222,431,217,437,212,443,207,449,203,455,198,461,194,468,190,474,186,480,182,487,178,493,174,500,171,507,168,514,165,521,162,528,159,535,15…
macSp225,434,180,442,182,450,183,458,184,466,187,473,192,479,198,484,205,488,212,493,218,496,226,499,234,502,242,504,249,507,257,510,265,513,273,515,281,518,289,521,296,523,304,526,312,528,320,531,328,533,336,535,344,537,352,539,360,541,368,543,376,544,385,545,393,546,401,547,409,547,418,548,426,547,434,547,442,547,451,546,459,546,467,545,476,543,484,541,492,539,500,536,507,533,515,531,523,528,53…
macSp226,268,263,276,263,284,263,292,263,299,264,307,266,314,268,321,273,327,278,332,283,338,288,344,294,349,300,354,306,359,312,364,318,369,324,373,331,378,337,383,343,387,350,392,356,396,363,401,369,405,375,409,382,413,389,417,396,420,403,424,410,427,417,430,424,433,432,436,439,439,446,442,454,445,461,448,468,451,475,453,483,456,490,459,497,462,505,464,512,465,520,467,528,468,536,468,543,469,55…
macSp227,627,552,622,558,616,564,609,568,601,571,594,574,586,575,577,575,569,574,561,573,553,573,545,571,537,570,529,570,521,569,512,567,504,566,496,564,488,563,480,561,472,559,465,557,457,554,449,552,441,549,434,546,426,542,419,539,412,535,405,531,397,527,390,523,383,519,376,515,370,510,363,505,356,500,350,495,343,490,337,485,331,480,325,475,319,469,313,463,307,457,302,451,297,445,292,438,287,43…
macSp228,555,167,547,166,540,166,533,167,526,169,520,174,514,179,508,184,503,189,498,195,493,200,488,206,484,212,479,218,474,224,469,230,464,235,460,241,455,247,450,252,445,258,440,264,434,269,429,275,424,280,419,286,414,291,409,297,404,303,400,309,395,315,391,321,387,328,383,334,379,340,376,347,373,354,369,361,366,368,364,375,361,381,358,389,356,396,355,403,354,411,352,418,351,426,350,433,349,44…
macSp229,763,582,766,574,769,567,773,559,776,552,782,545,785,538,786,529,785,521,783,513,780,505,776,498,772,491,768,483,764,476,760,469,756,461,752,454,748,447,745,439,741,432,737,424,733,417,729,409,726,402,722,394,718,387,715,380,711,372,706,365,702,358,697,351,692,345,687,338,681,332,676,325,671,319,665,313,659,307,653,301,647,295,641,290,634,285,628,280,621,275,615,269,608,265,601,260,593,25…
macSp230,268,447,272,439,275,431,280,423,284,416,290,410,296,404,304,399,312,395,320,393,328,390,337,389,345,387,354,385,363,383,371,381,380,379,388,377,396,375,405,373,413,370,421,367,430,364,438,362,447,360,455,358,464,356,472,355,481,353,489,351,498,349,506,347,515,346,524,344,532,342,541,340,549,339,558,338,567,337,575,336,584,336,593,336,602,336,610,337,619,338,628,339,636,342,644,344,653,34…
macSp231,294,473,293,465,293,456,293,448,295,439,298,431,302,424,307,417,312,410,318,404,323,398,330,392,336,386,342,381,349,376,356,370,362,365,369,359,375,354,381,348,388,342,394,337,401,332,408,327,414,321,421,316,428,311,435,306,442,301,449,297,456,292,463,288,470,283,478,279,485,275,493,271,501,268,508,264,516,261,524,257,532,255,540,253,548,251,557,249,565,248,573,247,582,246,590,246,599,24…
macSp232,290,426,292,418,295,411,298,404,302,397,307,391,314,387,321,384,328,381,335,377,343,374,350,371,357,369,365,367,372,364,380,361,387,359,395,357,403,355,410,353,418,351,425,348,433,347,440,345,448,343,456,342,464,340,471,339,479,337,487,336,495,334,502,333,510,332,518,331,526,330,534,330,541,329,549,329,557,328,565,327,573,327,581,327,589,327,596,327,604,329,612,330,620,332,627,333,635,33…
macSp233,414,562,407,560,399,558,392,556,385,551,380,546,376,539,372,533,367,527,364,520,361,512,358,505,354,498,351,491,348,484,345,477,343,469,340,462,338,455,335,448,333,440,330,433,328,425,326,418,324,410,323,403,321,395,320,387,319,380,318,372,317,364,317,357,317,349,317,341,317,333,318,326,318,318,318,310,319,302,319,295,319,287,320,279,321,271,322,264,324,256,325,249,327,241,329,234,332,22…
macSp234,438,673,444,678,451,682,457,688,464,690,472,691,480,690,488,689,495,688,503,687,511,685,518,683,526,680,533,678,541,674,548,671,555,668,562,664,569,660,575,655,581,650,588,646,594,640,599,635,605,630,611,624,617,619,623,614,628,608,634,603,640,597,645,591,650,586,656,580,661,574,666,568,671,561,675,555,680,548,684,542,689,535,693,529,697,522,701,515,705,508,708,501,711,494,714,486,717,47…
macSp235,190,446,194,440,199,434,205,430,211,425,217,422,225,420,232,419,240,418,247,418,255,417,262,417,270,418,277,419,285,420,292,421,300,422,307,423,314,424,322,425,329,427,337,429,344,430,351,433,358,435,365,437,373,439,380,442,387,444,394,446,401,449,408,452,415,455,422,458,428,462,435,465,442,469,448,473,455,476,461,480,468,484,474,488,480,493,486,498,491,503,496,509,501,514,507,519,512,52…
macSp236,807,447,805,440,803,433,801,427,798,420,793,416,787,411,780,409,774,406,767,404,760,402,753,400,746,398,739,397,732,396,725,394,718,393,711,391,704,390,697,388,690,386,683,385,677,383,670,381,663,380,656,378,649,377,642,376,635,375,628,374,620,372,613,372,606,371,599,370,592,370,585,369,578,369,571,369,564,369,556,369,549,370,542,371,535,372,528,373,521,374,514,375,507,377,500,379,494,38…
hexJan01,663,552,661,559,658,565,655,572,651,578,646,583,640,586,633,588,626,588,619,589,611,589,604,588,597,588,590,588,583,588,576,587,569,587,562,586,554,585,548,584,540,583,533,582,526,582,519,581,512,580,505,579,498,578,491,576,484,575,477,573,470,570,463,568,457,566,450,564,443,561,437,558,431,554,425,551,418,547,413,543,408,538,402,534,396,531,389,529,382,525,377,521,371,517,365,513,359,50…
hexJan02,203,256,207,249,211,244,215,237,220,231,225,226,231,221,238,218,245,216,253,215,261,215,268,215,276,215,283,217,290,219,298,220,306,220,313,221,320,223,328,226,335,228,342,231,348,235,355,238,362,241,369,245,376,248,383,251,390,254,397,256,404,259,411,263,417,266,424,271,430,275,436,279,442,284,448,288,454,293,460,298,465,303,471,308,477,313,483,318,488,323,494,328,500,332,506,338,511,34…
hexJan03,348,516,347,509,347,502,346,495,347,488,349,481,352,475,357,470,362,465,367,460,373,457,379,453,386,449,392,446,398,443,404,439,410,435,416,431,422,428,428,425,435,422,441,419,448,416,454,414,461,411,467,408,474,405,480,402,487,400,493,397,500,395,507,393,514,392,521,391,528,389,534,387,541,386,548,385,555,384,563,384,570,384,577,384,584,384,591,384,598,385,605,387,611,388,618,390,625,39…
hexJan04,319,343,316,350,313,358,311,365,310,373,311,380,313,388,315,396,319,403,323,409,327,416,332,422,337,428,342,434,348,439,354,444,360,449,365,455,370,461,376,467,382,472,388,476,395,480,401,485,408,489,414,493,421,497,428,501,435,505,442,508,449,511,457,514,464,516,471,519,479,522,486,524,494,526,501,528,509,529,517,529,525,530,533,531,540,532,548,533,556,533,564,534,572,534,580,534,587,53…
hexJan05,406,403,407,410,408,417,408,425,410,432,412,438,415,445,417,452,421,458,424,465,429,469,436,473,442,477,448,481,455,482,462,484,469,486,476,487,483,489,490,490,497,491,504,492,511,493,519,493,526,494,533,494,540,493,547,492,555,491,562,490,569,489,576,488,583,487,590,486,597,484,605,483,611,481,618,479,625,477,632,474,639,472,646,469,652,467,659,465,666,462,673,459,679,456,685,452,692,44…
hexJan06,328,241,335,238,342,235,349,233,357,231,364,228,371,226,379,224,386,223,394,222,402,222,409,222,417,223,424,226,430,230,437,234,443,238,450,243,456,247,461,253,466,258,471,264,476,270,480,277,484,283,489,290,493,296,497,303,501,309,504,316,508,323,511,330,514,337,516,344,519,352,521,359,523,366,524,374,525,381,526,389,526,397,526,404,526,412,527,420,527,428,526,435,524,443,523,450,521,45…
hexJan07,475,258,468,260,460,261,453,263,446,265,439,270,434,275,429,280,425,287,421,293,419,301,416,308,414,315,414,323,414,330,413,338,413,345,413,353,414,360,415,368,415,376,416,383,418,390,419,398,421,405,423,413,425,420,428,427,430,434,433,441,435,448,438,455,441,462,444,469,447,476,451,483,455,489,459,496,463,502,467,509,471,515,476,521,481,527,486,532,491,538,497,543,503,548,508,552,514,55…
hexJan08,344,490,342,483,339,476,336,468,334,461,332,454,333,447,336,440,341,434,346,429,352,424,358,419,363,413,369,408,375,403,380,398,386,393,391,388,397,382,402,377,408,372,413,367,419,361,424,355,429,350,434,345,440,339,445,334,451,329,457,324,463,320,469,315,475,311,482,307,488,303,495,298,501,294,508,290,514,287,521,283,528,280,535,276,542,273,549,271,556,268,563,266,571,264,578,262,585,25…
hexJan09,466,296,459,293,453,289,446,286,439,283,432,282,425,281,417,282,410,283,403,286,396,289,389,292,383,295,376,299,370,304,365,308,360,314,355,319,350,325,345,331,341,337,336,343,332,349,328,355,324,361,320,368,316,374,314,381,311,388,309,395,306,402,304,409,302,416,300,424,298,431,296,438,295,445,294,453,294,460,293,468,292,475,292,482,292,490,292,497,293,505,294,512,294,520,295,527,296,53…
hexJan10,672,309,675,316,679,323,681,331,682,338,682,346,681,354,678,361,675,368,671,375,666,380,660,386,654,391,649,396,642,401,636,406,630,411,624,415,617,419,610,423,603,426,596,430,589,433,582,436,574,438,567,441,559,443,552,445,544,447,537,449,529,450,521,452,514,453,506,454,498,455,490,455,483,456,475,456,467,455,459,454,451,454,444,453,436,453,428,452,420,450,413,449,405,447,398,445,390,44…
hexJan11,578,329,584,335,588,341,593,347,597,354,599,361,601,369,601,376,601,384,599,392,598,400,597,407,594,414,590,421,587,428,583,435,580,442,576,449,571,455,567,462,562,468,557,474,552,480,547,486,542,492,537,497,531,503,525,508,519,513,513,517,506,522,500,527,494,531,487,535,480,539,474,543,467,547,460,550,453,554,446,557,439,560,431,563,424,565,416,567,409,570,401,571,394,573,386,574,378,57…
hexJan12,675,496,679,490,683,484,687,478,691,472,694,466,696,459,698,452,699,445,700,438,698,431,697,424,696,417,694,411,691,404,688,397,685,391,682,385,678,379,675,372,672,366,669,359,665,354,661,348,656,342,652,337,647,331,642,326,638,321,633,316,627,311,621,307,616,302,610,298,605,294,599,290,593,286,586,283,580,280,573,277,567,275,560,273,553,271,546,269,539,267,532,266,525,266,518,265,511,26…
hexJan13,521,593,528,591,535,588,542,586,550,584,557,583,564,582,572,581,579,578,585,575,592,571,598,567,604,563,609,557,614,551,617,544,620,537,622,530,624,523,625,516,626,508,628,501,629,493,630,486,631,479,632,471,633,464,634,456,634,449,635,441,635,434,635,426,633,419,632,412,630,404,629,397,627,390,625,382,623,375,621,368,618,361,614,355,611,348,607,342,603,335,599,329,594,323,590,317,586,31…
hexJan14,473,574,466,575,458,577,451,579,443,580,436,579,429,577,422,573,416,568,410,564,404,559,398,554,394,548,389,542,386,535,382,528,379,522,375,515,372,508,369,501,365,494,362,487,360,480,358,473,356,466,353,458,351,451,349,444,348,436,347,429,346,421,345,414,344,406,344,398,344,391,344,383,343,376,343,368,344,361,345,353,347,346,348,338,349,331,350,323,352,316,354,308,356,301,358,294,361,28…
hexJan15,630,663,623,666,618,671,613,676,607,681,600,684,593,685,586,686,578,685,571,684,564,682,557,680,550,677,543,674,537,671,530,667,524,663,518,660,511,656,505,652,499,648,492,644,486,640,480,636,474,631,468,628,462,623,456,619,450,614,444,610,439,605,433,600,428,595,422,590,417,585,411,580,406,575,402,569,397,563,393,557,389,551,385,544,381,538,378,532,374,525,370,519,366,513,363,506,361,49…
hexJan16,617,634,609,635,602,635,594,634,587,633,579,631,573,626,568,621,563,615,559,609,554,603,550,596,546,590,542,583,538,577,533,571,529,564,525,558,522,551,518,544,515,537,512,530,510,523,507,516,504,509,502,502,499,494,497,487,495,480,493,472,490,465,488,458,486,451,485,443,484,436,483,428,482,420,481,413,481,405,480,398,480,390,480,382,480,375,481,367,481,360,481,352,482,344,482,337,483,32…
hexJan17,308,262,314,257,320,251,327,246,334,243,341,239,349,238,357,239,365,240,373,241,380,244,388,247,395,251,402,255,409,259,416,264,422,269,428,274,435,278,442,283,448,288,454,294,460,299,466,305,472,310,478,315,484,321,490,326,495,332,501,338,506,345,511,351,516,357,521,364,526,370,531,376,535,383,539,390,544,397,548,404,552,411,555,419,558,426,561,434,564,441,567,449,570,456,572,464,574,47…
hexJan18,106,523,112,528,118,533,124,538,130,543,136,548,141,553,148,558,154,562,161,566,168,568,176,568,184,566,191,564,198,561,205,558,212,555,219,551,226,548,232,543,239,539,245,534,252,530,258,526,265,521,271,517,277,512,283,507,289,502,295,497,301,492,307,487,312,482,318,476,323,471,328,465,333,459,338,452,343,446,348,440,352,434,357,428,361,421,365,415,369,408,372,401,375,394,379,387,382,38…
hexJan19,880,291,874,287,867,283,861,279,854,277,847,275,839,273,832,275,825,277,818,281,812,285,806,290,801,295,795,300,789,304,783,309,777,314,772,319,766,324,760,329,755,334,749,339,743,343,737,347,730,351,724,356,718,360,712,365,706,370,701,375,695,380,690,385,685,390,679,396,674,401,668,405,662,411,657,416,652,421,647,427,642,432,637,438,633,445,629,451,625,457,621,463,617,470,613,476,610,48…
hexJan20,308,286,314,281,319,275,326,270,334,268,342,267,350,267,358,267,366,268,373,270,381,272,388,276,396,279,403,282,410,286,417,290,424,293,431,297,438,302,445,306,452,310,459,314,466,318,472,322,479,327,486,331,492,336,498,341,504,347,510,353,516,358,521,364,527,369,533,375,538,381,543,387,548,394,552,400,557,407,562,413,566,420,571,426,575,433,579,440,583,447,586,455,588,462,592,469,595,47…
hexJan21,399,536,395,530,390,525,385,521,380,516,375,511,371,505,369,498,369,491,370,484,371,478,373,471,376,465,379,458,382,452,385,446,388,439,391,433,394,427,396,420,399,414,401,407,403,400,406,394,408,387,411,381,413,374,416,368,419,362,422,355,424,349,427,342,430,336,432,329,435,323,437,316,440,310,442,303,445,297,447,290,451,285,454,278,458,273,461,266,465,260,469,255,473,249,477,243,482,23…
hexJan22,912,530,915,523,916,516,914,508,912,501,908,495,904,488,899,482,894,478,887,474,881,470,874,467,867,463,860,460,853,458,846,455,839,452,832,450,825,447,818,445,811,443,803,441,796,439,789,438,781,436,774,434,767,433,759,432,752,431,744,430,737,430,729,429,722,429,714,429,707,429,699,429,691,429,684,429,676,430,669,430,661,431,654,432,647,433,639,435,632,436,624,438,617,440,610,442,603,44…
hexJan23,667,361,664,354,662,347,660,340,657,333,654,327,650,321,644,315,638,311,632,307,626,304,619,301,611,300,604,298,597,297,590,296,582,295,575,294,567,294,560,293,553,293,545,292,538,291,531,291,523,290,516,290,509,290,501,290,494,290,486,290,479,290,472,290,464,291,457,291,449,292,442,293,435,293,427,294,420,295,413,295,405,296,398,297,391,298,383,299,376,300,369,301,361,302,354,304,347,30…
hexJan24,698,509,701,502,703,495,705,488,704,481,703,474,703,467,702,460,701,452,699,445,697,439,694,432,691,425,688,419,685,412,681,406,678,400,674,394,669,388,665,382,660,376,656,371,651,365,646,360,641,355,636,350,631,345,625,339,620,335,614,330,608,326,602,322,597,317,591,313,585,309,579,305,572,302,566,298,560,294,553,291,547,288,540,285,533,282,527,280,520,277,513,275,506,272,499,270,492,26…
hexJan25,394,611,401,611,408,610,415,610,422,609,429,608,435,606,442,603,448,600,452,594,456,588,459,582,462,576,466,570,468,563,470,557,472,550,475,543,477,537,479,530,481,523,483,517,485,510,487,504,490,497,492,490,494,484,496,477,497,470,499,463,500,456,502,450,504,443,506,436,508,430,509,423,510,416,510,409,511,402,512,395,512,388,512,381,512,374,512,367,512,360,511,353,510,346,509,339,508,33…
hexJan26,566,427,570,433,573,440,576,446,579,453,580,460,581,467,580,475,579,482,576,488,572,495,569,501,564,506,559,511,553,517,548,522,543,527,538,532,532,537,527,541,521,546,515,550,509,554,503,557,497,561,490,565,484,569,478,572,471,576,465,579,458,582,452,585,445,589,439,591,431,593,424,594,417,596,410,597,403,598,396,599,388,599,381,599,374,599,367,600,359,600,352,600,345,600,337,600,330,59…
hexJan27,665,668,671,664,676,660,682,656,688,651,694,648,699,644,704,639,707,632,710,626,712,619,713,612,712,605,712,598,711,591,710,584,708,577,707,570,706,564,705,557,704,550,702,543,701,536,699,529,698,522,695,515,693,509,691,502,689,495,687,488,685,482,683,475,681,468,679,462,677,455,674,448,671,442,669,435,666,429,663,422,660,416,657,410,654,403,651,397,648,390,646,384,643,377,641,371,638,36…
hexJan28,164,386,163,393,163,401,164,409,164,416,165,423,167,431,170,437,175,443,181,448,187,453,193,456,200,460,207,463,214,466,221,469,227,472,234,474,241,477,249,480,256,482,263,485,270,487,277,489,284,491,292,493,299,495,306,497,313,499,321,501,328,503,335,505,343,507,350,509,357,510,364,512,372,513,379,515,387,516,394,517,401,519,409,520,416,521,424,522,431,523,439,524,446,524,454,525,461,52…
hexJan29,312,240,305,243,299,246,294,251,290,257,287,263,284,270,281,276,280,283,279,290,278,297,278,304,277,312,278,319,278,326,279,333,280,340,281,347,283,354,285,361,286,368,286,375,288,382,290,389,292,396,294,402,297,409,299,416,302,422,305,429,309,435,312,442,315,448,318,454,322,460,326,467,330,472,334,478,338,484,343,490,347,495,352,500,357,505,362,510,367,515,373,520,378,525,383,530,389,53…
hexJan30,390,513,396,516,403,519,409,522,416,525,423,527,430,528,437,529,444,529,451,528,457,526,464,523,470,520,477,516,483,513,489,509,495,505,501,501,506,497,512,492,518,489,524,485,530,480,535,476,541,471,546,467,552,462,557,458,563,453,568,448,573,443,579,439,584,434,589,429,594,424,599,418,604,413,609,408,614,403,619,398,624,393,628,388,633,383,639,378,644,373,649,368,654,363,659,359,664,35…
hexJan32,769,227,762,226,755,224,748,224,740,223,733,225,726,227,720,230,714,233,708,238,703,243,698,248,693,254,689,259,684,265,679,270,675,276,671,281,667,288,663,294,659,300,655,306,651,312,647,318,643,324,639,330,636,336,632,343,628,349,625,355,622,362,619,368,616,375,613,381,610,388,608,395,605,402,603,409,601,416,599,423,598,430,597,437,596,444,595,451,594,458,593,465,593,473,593,480,593,48…
hexJan33,363,171,370,167,377,164,383,160,390,157,398,155,405,153,413,152,420,152,428,153,435,155,442,159,449,162,456,166,462,170,469,174,475,178,481,183,487,188,493,193,498,198,503,204,509,210,514,215,520,220,525,226,530,232,535,237,540,243,545,249,550,255,555,261,560,267,564,273,568,280,572,286,576,293,579,300,582,307,586,314,589,321,592,328,595,335,598,342,600,349,603,357,605,364,606,371,608,37…
calLa202,522,667,529,671,537,675,544,679,553,681,561,683,569,682,578,682,585,677,592,672,599,667,606,663,612,657,618,651,624,645,630,639,636,633,641,626,646,619,651,612,656,606,661,599,664,591,668,583,672,576,675,568,678,560,680,552,682,544,684,535,686,527,687,519,688,510,689,502,689,493,690,485,691,476,691,468,691,459,690,451,689,443,687,434,685,426,682,418,679,410,675,403,672,395,667,388,662,38…
calLa203,406,469,410,461,414,453,419,445,423,438,427,430,427,421,425,412,421,404,417,396,412,389,407,381,402,374,397,367,391,359,386,352,381,345,375,338,369,331,364,324,358,318,351,311,345,305,338,299,331,293,324,288,317,282,310,278,302,273,294,268,286,265,278,262,269,259,260,257,252,255,243,254,234,253,225,251,216,252,207,252,198,253,190,255,181,257,172,258,163,260,155,263,147,266,138,270,130,27…
calLa204,724,279,732,275,740,270,746,263,753,257,762,255,771,253,780,253,789,256,797,258,805,264,813,269,820,275,828,280,836,285,843,290,851,295,858,301,866,307,873,313,880,319,887,325,894,331,901,337,908,343,916,348,924,352,932,358,939,363,947,369,954,375,960,382,966,389,971,397,976,405,980,413,982,422,984,431,986,440,987,449,988,459,989,468,989,477,987,486,985,495,984,504,981,513,979,522,976,53…
calLa205,423,336,414,337,405,338,397,340,388,343,381,348,376,355,372,363,368,371,365,379,363,388,361,397,360,405,359,414,357,423,356,432,356,441,355,450,356,459,356,468,356,476,357,485,358,494,358,503,359,512,361,521,363,530,365,538,366,547,369,556,372,564,375,572,378,581,382,589,385,597,388,606,393,613,397,621,402,629,407,636,412,643,419,649,426,655,433,661,440,666,447,671,455,676,463,679,471,68…
calLa208,420,542,411,539,403,538,394,539,385,538,377,535,370,529,364,523,359,517,353,510,351,501,348,493,346,485,343,476,342,468,340,459,339,450,337,442,336,433,335,424,334,416,333,407,333,398,332,389,331,381,331,372,331,363,332,354,332,346,333,337,334,328,336,320,337,311,340,303,343,294,346,286,350,278,354,270,358,263,362,255,367,247,372,240,377,233,383,227,389,221,395,215,402,209,409,204,417,19…
calLa212,211,531,212,540,214,549,217,557,223,564,229,570,238,574,246,577,254,580,263,581,272,583,281,584,290,585,299,587,308,588,317,589,326,590,335,591,344,591,353,590,362,590,371,590,380,588,389,587,397,586,406,584,415,581,423,578,432,575,440,572,449,569,457,565,465,561,473,558,481,553,489,548,496,543,504,538,511,533,518,528,524,521,530,514,536,507,541,500,545,492,549,484,552,475,556,467,557,45…
calLa213,658,272,663,280,667,288,671,297,673,306,672,315,671,325,669,333,664,341,659,349,654,357,648,365,643,373,638,381,632,388,626,395,621,403,615,410,609,418,604,425,597,432,590,438,583,444,576,451,569,457,561,462,552,466,544,470,535,474,526,477,517,479,509,483,500,486,491,488,481,490,472,489,463,488,453,488,444,485,435,483,426,481,417,478,409,475,400,471,391,467,383,463,375,457,368,452,360,44…
calLa215,365,485,373,490,382,494,391,498,400,500,409,503,418,505,428,506,437,507,447,509,456,509,466,509,476,509,485,508,495,507,504,505,513,504,523,502,532,500,542,499,551,496,559,492,568,488,577,484,585,479,593,474,601,469,609,464,617,458,623,451,629,443,635,436,641,428,647,421,652,413,657,405,661,396,665,387,669,379,672,369,674,360,676,351,678,341,678,332,677,322,677,313,676,303,676,294,674,28…
calLa216,506,171,499,165,493,159,485,155,476,153,467,153,458,156,449,159,441,162,432,165,424,169,416,173,408,178,400,182,392,186,384,191,376,195,369,200,361,206,354,211,347,217,340,223,333,228,327,236,322,243,317,251,311,258,305,265,299,271,293,278,288,286,284,294,279,302,275,310,271,318,268,327,266,336,265,345,263,354,262,363,261,372,261,381,261,390,264,399,266,408,268,416,271,425,273,434,278,44…
calLa217,409,249,402,255,394,261,388,267,385,276,383,286,381,295,382,304,383,313,383,323,384,332,385,342,387,351,390,360,392,369,394,378,397,387,399,396,402,405,405,414,409,423,413,431,416,440,421,448,426,456,431,464,437,471,442,479,449,486,455,492,462,499,469,505,476,511,484,517,492,522,501,525,509,529,518,531,527,532,537,534,546,535,556,535,565,536,574,535,584,534,593,532,602,530,611,528,620,52…
calLa219,556,216,548,214,540,213,532,214,525,217,518,222,512,228,508,234,504,241,500,248,497,256,494,264,492,271,489,279,487,287,486,295,484,303,483,311,482,319,482,327,481,335,481,343,481,351,482,359,482,367,483,375,485,383,487,391,489,399,491,407,494,415,497,422,501,429,504,436,508,444,513,450,517,457,523,463,529,469,534,474,540,480,546,485,553,490,560,495,566,499,573,503,581,506,588,509,596,51…
calLa220,381,671,372,673,364,673,355,672,347,669,341,663,335,657,330,650,326,642,321,634,317,627,313,619,309,611,306,603,302,595,299,587,296,579,293,571,291,562,289,554,288,545,288,536,288,527,287,519,288,510,288,501,289,493,291,484,295,476,298,468,300,459,304,452,309,445,314,437,319,430,324,423,329,416,335,409,340,402,346,396,352,390,359,384,366,379,374,374,381,370,389,366,396,361,405,359,413,35…
calLa222,502,354,493,357,485,359,477,364,471,371,467,379,464,388,463,397,462,406,461,415,462,424,462,433,463,442,464,451,465,460,467,469,468,479,469,488,471,497,473,505,475,514,478,523,480,532,483,541,487,549,491,557,495,565,499,574,504,581,509,589,514,596,520,603,525,611,532,617,540,622,547,627,554,633,562,637,570,641,579,645,587,648,596,650,605,653,614,654,623,656,632,657,641,657,650,657,659,65…
calLa223,342,537,344,546,346,555,351,562,358,568,366,573,374,577,383,580,391,583,400,584,409,585,419,584,428,584,437,584,446,584,455,583,464,582,473,581,482,580,491,579,500,577,509,575,518,573,527,571,536,568,545,565,553,562,562,558,570,555,578,551,586,546,594,542,602,537,608,531,615,525,622,518,628,512,634,505,640,498,645,490,650,483,655,475,660,467,665,459,668,451,671,442,674,434,677,425,678,41…
calLa224,152,482,148,490,145,498,141,506,140,515,141,524,145,532,150,539,156,545,162,551,168,558,174,565,180,572,186,578,192,585,198,591,204,597,211,603,217,609,224,615,231,621,237,627,244,632,251,638,257,643,265,648,273,653,280,657,288,661,296,664,305,667,313,669,322,671,331,672,339,674,348,675,357,675,366,675,375,675,383,674,392,673,401,671,409,668,418,666,426,662,434,659,442,655,450,651,457,64…
calLa01,486,276,479,272,473,267,466,262,460,256,454,252,446,249,438,249,430,250,422,252,415,254,407,257,399,260,392,263,384,266,377,270,370,274,363,278,356,282,350,287,343,292,336,296,330,301,323,305,317,311,311,316,305,322,301,329,296,335,291,341,285,348,280,354,276,361,271,367,266,374,263,381,261,389,258,397,256,404,254,412,251,420,249,428,249,436,249,444,249,452,250,460,251,468,253,476,254,484…
calLa02,755,648,747,651,739,655,733,661,725,665,718,669,709,668,700,667,692,665,685,660,678,654,671,650,665,644,657,640,651,634,645,628,640,621,634,614,629,607,623,601,616,595,611,589,607,581,601,574,596,568,592,560,587,553,583,545,579,537,575,530,572,521,569,513,567,505,565,496,564,488,562,479,563,470,562,462,562,453,562,444,562,436,563,427,566,419,569,411,571,402,574,394,579,387,583,379,587,372…
calLa03,663,358,660,350,657,342,654,335,648,328,642,323,634,319,626,316,618,314,610,313,602,312,593,310,585,309,577,308,568,308,560,307,552,306,543,305,535,305,526,304,518,304,510,305,501,306,493,307,485,308,476,310,468,312,460,314,452,317,444,320,437,323,429,327,421,330,414,334,407,338,400,343,393,348,386,353,380,359,374,365,369,371,364,378,359,385,354,392,350,399,346,407,342,414,339,422,337,430…
calLa04,65,407,61,415,59,424,60,434,62,443,65,451,70,459,77,466,84,471,92,476,100,482,108,487,115,492,123,497,131,502,139,507,147,512,155,516,163,521,171,526,179,531,187,535,196,538,204,542,213,545,222,548,231,550,240,553,249,554,258,555,268,557,277,558,286,558,295,557,305,557,314,556,323,555,332,553,341,551,350,549,360,547,368,544,377,540,385,536,393,531,400,525,408,520,415,513,421,507,427,500,4…
calLa05,910,682,917,677,924,673,932,668,937,662,942,655,944,647,945,639,946,630,946,622,945,613,944,605,940,597,938,589,936,581,934,572,932,564,929,556,925,549,921,541,919,533,916,525,912,517,908,510,905,502,902,494,898,487,894,479,891,471,887,464,882,457,877,450,871,444,865,438,859,432,852,427,845,422,838,417,831,413,823,410,815,406,807,403,799,400,791,398,783,396,775,394,766,394,758,393,749,394…
calLa06,405,425,400,432,395,439,389,445,386,452,386,461,386,470,386,478,389,486,392,494,395,502,399,510,404,516,409,523,415,529,420,536,426,543,431,549,437,555,443,561,449,567,455,573,461,579,468,585,475,590,482,595,489,600,496,605,503,608,511,612,519,615,527,618,535,621,543,624,551,627,559,630,567,633,575,635,584,637,592,638,600,640,609,639,617,638,626,637,634,637,643,635,651,633,659,631,668,629…
calLa07,202,422,203,431,204,440,205,448,210,456,215,463,223,467,231,471,238,476,246,480,254,483,263,486,271,489,280,492,288,495,296,499,304,503,312,505,321,508,329,510,338,512,346,515,355,517,363,519,372,522,381,523,389,523,398,523,407,523,416,523,425,523,434,522,443,522,451,520,460,519,468,515,476,512,484,508,492,504,500,501,508,497,515,492,523,487,529,481,535,474,541,468,547,460,552,453,557,446…
calLa08,521,254,529,255,538,257,546,258,554,259,563,261,570,265,576,270,581,277,586,284,590,291,593,299,596,307,600,315,603,323,606,330,608,339,610,347,612,355,613,363,615,372,615,380,616,388,616,397,616,405,615,414,614,422,612,430,610,438,608,447,606,455,603,463,600,470,597,478,594,486,590,494,586,501,582,508,577,515,572,522,567,528,561,535,555,541,549,547,542,551,535,555,528,560,520,563,512,567…
calLa09,524,251,531,246,539,243,547,241,556,239,564,240,573,241,581,243,588,248,596,252,603,257,609,263,615,269,621,275,627,281,632,288,638,294,644,301,650,307,656,313,661,320,667,326,673,333,678,339,683,347,688,354,693,361,697,368,701,376,705,383,707,392,710,400,713,408,716,416,717,424,718,433,719,441,719,450,718,458,718,467,717,476,716,484,714,492,711,501,708,509,705,517,701,524,696,531,692,539…
calLa10,675,552,674,560,672,568,669,576,664,582,657,587,651,592,643,594,635,595,626,596,618,596,610,596,602,597,593,597,585,597,577,595,569,594,561,593,552,592,544,591,536,589,528,587,520,585,512,583,504,581,496,578,489,575,481,572,473,569,466,566,458,562,451,559,444,555,436,551,430,546,423,541,417,536,411,530,405,524,400,518,394,512,389,506,384,499,380,492,376,484,373,477,370,469,367,461,365,453…
calLa12,553,565,548,571,543,578,541,580,540,582,534,588,527,591,519,593,511,594,503,594,495,593,487,591,479,589,471,587,464,584,456,581,448,579,441,577,433,574,426,571,419,567,412,563,404,559,397,555,391,550,384,545,378,540,372,535,366,530,360,524,354,518,349,511,344,505,339,499,335,492,332,484,329,477,325,469,323,462,321,454,319,446,317,438,316,430,315,422,315,414,314,406,315,398,317,389,318,381…
calLa13,647,651,655,651,663,652,670,651,678,650,686,648,693,644,697,638,702,632,706,625,710,618,712,611,715,603,717,596,719,588,721,581,724,573,726,566,728,558,730,551,732,543,733,535,734,528,735,520,736,512,736,504,736,496,735,489,735,481,734,473,732,466,729,458,727,451,725,443,722,436,719,429,716,421,713,414,709,407,705,401,701,394,696,388,691,382,685,377,680,371,674,366,669,360,663,355,657,349…
calLa14,288,220,279,217,269,213,260,210,250,209,240,210,231,213,221,217,214,223,207,230,200,238,194,245,187,253,181,261,175,268,168,276,162,284,156,292,150,300,144,307,138,316,132,324,127,332,121,340,116,349,112,358,107,367,104,376,102,386,101,396,99,406,97,415,97,425,97,435,97,445,98,455,99,465,101,475,104,484,107,494,111,503,114,512,119,521,124,530,130,538,135,546,142,554,148,561,156,568,164,57…
calLa15,769,234,775,240,781,245,787,251,792,257,798,264,803,270,807,277,810,285,811,293,812,301,811,309,808,317,806,325,803,332,801,340,797,348,793,355,788,362,784,369,779,375,774,382,769,388,764,395,759,401,754,408,749,414,743,420,737,425,730,431,724,436,717,441,710,445,703,449,696,453,689,457,681,461,674,464,666,466,658,468,650,470,642,472,634,474,626,475,618,477,609,478,601,479,593,479,585,478…
calLa16,236,527,228,530,219,534,211,538,203,542,195,538,187,534,180,528,173,522,166,517,159,511,153,505,146,498,140,492,134,485,127,479,121,472,115,466,109,459,104,451,98,444,93,437,89,429,85,421,81,413,77,405,72,397,68,389,65,380,61,372,57,364,54,355,52,347,50,338,47,329,46,320,46,311,45,302,45,293,47,284,49,276,51,267,54,258,57,250,61,241,65,233,70,226,74,218,79,210,85,203,91,197,96,189,102,182…
calLa17,768,679,759,677,750,676,741,674,732,670,724,666,718,660,712,653,707,645,703,637,699,629,694,621,691,612,688,604,685,595,681,587,678,578,676,569,674,560,672,551,669,542,667,533,665,525,664,515,663,506,662,497,661,488,660,479,661,470,662,461,663,452,665,443,667,434,668,425,671,416,674,407,677,398,680,390,683,381,687,373,692,365,696,357,702,350,707,343,714,336,720,329,727,323,734,317,741,312…
calLa18,376,209,383,205,391,201,399,198,407,197,415,197,424,199,431,202,438,207,445,212,452,217,458,222,464,228,470,234,476,240,482,246,487,253,492,259,497,266,502,273,507,280,512,287,516,294,520,302,524,309,528,316,532,324,534,332,537,340,540,348,542,356,544,364,546,372,548,380,551,388,553,396,555,405,557,413,558,421,559,429,559,438,560,446,559,454,558,463,557,471,556,480,553,487,551,496,548,503…
calLa19,504,211,496,214,488,216,480,217,471,217,463,219,457,225,450,230,444,236,440,243,436,250,431,258,427,265,424,273,422,281,419,289,416,297,414,305,411,313,409,321,406,329,403,337,401,345,398,353,396,361,393,369,392,377,390,386,389,394,388,402,387,411,388,419,389,427,390,436,391,444,392,452,394,461,396,469,398,477,400,485,403,493,407,501,410,508,414,516,418,523,422,530,428,536,434,542,440,548…
calLa20,314,339,310,346,306,353,303,361,304,369,306,377,309,384,314,391,319,398,324,405,329,411,334,418,340,424,345,429,351,435,357,441,363,446,370,451,377,456,384,460,391,465,398,469,406,472,413,476,421,479,428,482,436,486,443,488,452,489,460,490,468,491,476,492,485,492,493,493,501,494,509,493,518,493,526,492,534,492,542,491,550,489,558,487,566,485,574,483,582,480,590,477,597,473,604,468,611,464…
calLa21,391,413,390,404,389,395,388,387,387,378,388,369,391,361,395,352,401,346,408,340,415,335,422,330,429,325,437,321,445,317,453,313,461,309,469,305,477,303,486,300,494,298,503,295,511,293,520,291,529,290,538,289,547,288,555,287,564,287,573,288,582,289,591,290,599,293,608,295,616,297,625,298,634,299,643,301,651,304,659,308,667,311,675,315,682,320,689,326,697,331,703,336,710,342,717,348,723,354…
calLa22,411,342,411,351,411,360,411,370,410,379,416,386,421,393,428,400,436,405,444,409,452,412,461,416,469,420,477,424,486,427,495,429,504,432,513,435,522,437,530,440,539,442,548,443,558,444,567,444,576,444,585,445,594,445,604,446,613,446,622,444,631,442,640,440,649,438,658,436,666,432,674,427,682,422,689,417,697,412,704,406,711,400,717,394,724,387,731,381,737,374,743,367,748,359,752,351,755,343…
calLa23,410,457,411,465,412,474,413,482,413,490,414,498,421,503,427,509,434,513,442,515,450,516,459,518,467,519,475,520,483,521,492,521,500,522,508,523,516,523,525,522,533,522,541,521,550,521,558,518,565,516,573,513,581,511,589,508,596,503,603,498,610,494,617,489,623,484,630,479,636,473,642,468,649,463,654,457,659,450,664,443,668,436,673,429,677,422,680,414,683,406,685,399,688,391,691,383,692,375…
calLa24,667,317,667,309,668,301,668,294,667,286,666,278,665,270,659,265,654,260,648,255,641,251,634,248,627,245,619,242,612,240,604,237,597,235,590,232,582,230,575,228,567,226,559,225,552,224,544,223,536,222,528,222,520,221,513,221,505,221,497,222,489,223,482,224,474,226,466,228,459,230,451,232,444,233,436,235,429,238,422,241,414,244,408,249,402,254,396,259,390,263,383,268,378,274,372,279,367,285…
calLa25,176,534,172,541,168,549,164,557,161,565,158,573,160,581,162,589,165,597,170,604,175,611,180,618,185,625,191,631,197,638,203,644,208,650,215,656,221,661,228,667,235,672,242,677,249,682,256,687,263,692,270,696,278,701,285,704,293,707,301,711,309,714,317,717,325,719,334,721,342,723,351,723,359,723,368,723,376,723,385,723,393,721,402,719,410,718,419,716,427,714,434,710,442,706,450,702,458,699…
calLa26,537,351,532,344,527,338,522,331,517,325,514,317,510,310,508,302,507,294,509,286,510,278,514,271,518,264,522,257,526,249,530,243,535,236,539,229,544,222,548,215,553,208,557,202,563,195,568,190,574,184,580,179,587,173,593,168,600,163,606,159,613,153,620,150,627,146,635,143,643,140,651,139,659,137,667,135,675,134,683,133,691,133,699,132,707,132,716,131,724,131,732,131,740,132,748,132,756,133…
calLa27,449,187,455,181,460,174,463,166,466,158,472,151,479,146,487,144,496,143,504,144,513,146,521,149,529,152,537,155,545,158,553,161,560,166,568,170,576,174,584,178,590,183,597,189,604,194,610,200,617,205,624,211,629,217,635,224,640,231,645,238,650,245,654,253,658,261,661,269,664,277,665,285,667,294,668,303,669,311,671,320,672,328,673,337,674,346,675,354,676,363,677,371,677,380,677,389,677,397…
calLa28,616,340,617,331,617,322,616,313,613,305,607,298,602,291,595,286,587,280,580,275,573,271,564,267,556,263,549,258,541,254,533,250,525,246,517,243,509,239,500,236,492,233,483,230,475,228,466,226,457,224,449,222,440,221,431,220,422,220,413,219,404,220,395,220,386,221,378,222,369,224,360,226,352,229,344,232,335,236,327,240,319,243,312,248,305,254,298,259,291,265,284,271,279,278,273,285,267,292…
calLa29,341,484,335,491,329,498,322,503,314,506,305,505,296,503,287,502,279,499,271,495,263,490,255,485,248,480,241,475,233,469,226,464,219,458,212,453,204,448,197,443,189,438,182,432,176,426,169,420,162,413,156,407,151,400,145,393,139,386,134,379,129,371,123,364,119,356,115,348,111,339,108,331,104,323,102,314,100,305,98,296,97,287,96,279,94,270,95,261,97,252,98,243,99,234,103,226,107,218,111,209…
calLa30,254,308,255,299,256,290,256,281,259,272,264,264,270,258,276,251,284,246,292,241,300,237,309,233,317,231,326,228,335,225,344,223,353,220,362,218,371,216,380,214,389,212,398,211,407,209,416,207,425,206,434,205,443,204,452,204,462,205,471,207,480,208,489,210,498,212,507,214,515,218,523,222,532,226,540,230,548,235,555,240,563,245,570,251,576,257,582,264,588,271,594,278,598,287,602,295,606,304…
calLa31,528,145,537,143,546,143,556,143,565,144,574,147,581,152,587,159,593,167,598,174,601,183,605,192,608,200,612,209,615,218,619,226,623,235,625,244,628,253,631,262,633,271,634,280,635,289,637,298,638,308,638,317,638,326,636,335,634,345,632,354,630,363,627,372,624,381,621,389,617,398,614,407,611,416,608,424,604,433,599,441,594,448,588,455,582,462,575,469,569,476,562,482,554,487,546,492,538,497…
calLa32,607,377,602,370,597,363,592,356,586,351,578,349,569,347,561,347,553,348,544,349,536,350,527,351,519,353,510,354,502,355,494,357,485,359,477,361,469,363,461,365,453,368,445,372,438,376,430,380,422,384,415,387,408,392,401,397,394,402,387,407,380,412,373,416,366,422,361,428,355,435,350,441,345,448,340,455,335,462,331,470,328,477,325,485,322,493,319,501,318,510,316,518,315,527,316,535,317,543…
calLa33,718,325,720,316,721,306,721,297,716,288,710,281,704,274,696,268,688,262,681,256,672,251,664,247,656,242,647,237,639,233,630,228,622,223,613,219,604,215,595,213,586,210,577,206,568,202,559,200,549,199,540,198,530,197,520,196,511,196,501,197,492,199,482,201,473,203,463,205,454,207,445,210,436,214,427,217,418,221,410,226,402,231,394,237,387,243,380,250,374,257,368,264,362,272,355,279,352,288…
calLa34,362,380,355,385,348,390,340,395,336,403,336,412,336,421,337,430,339,438,342,447,345,455,349,463,353,471,357,479,361,487,365,494,370,502,375,509,380,517,385,524,390,531,396,538,402,545,408,552,414,558,421,564,427,570,434,576,440,582,447,587,455,592,462,597,470,601,478,604,487,607,495,610,504,613,512,615,521,617,530,618,538,619,547,620,556,619,565,618,574,616,582,615,591,612,599,609,608,607…
calLa35,515,350,519,359,522,369,526,378,527,387,526,397,522,406,516,414,510,422,503,429,496,437,489,444,481,449,473,454,464,460,456,465,447,470,438,474,429,479,420,484,412,488,403,492,394,497,385,501,375,505,366,508,356,511,347,514,337,515,327,516,317,517,307,517,297,516,287,516,278,514,268,511,259,508,249,505,240,502,231,498,222,494,213,490,205,483,197,477,190,471,183,464,175,456,168,449,162,442…
calLa36,572,149,564,153,556,157,550,164,545,171,541,180,537,188,536,197,535,206,537,214,539,223,540,232,542,241,544,250,546,259,548,268,550,276,552,285,554,294,556,303,558,312,560,320,563,329,565,338,568,346,571,355,575,363,579,371,583,379,587,387,593,394,598,402,604,409,609,416,616,422,622,429,628,436,635,441,642,446,650,452,657,457,665,461,673,465,681,468,690,470,699,472,708,473,717,474,726,476…
calLa37,562,535,569,530,577,526,586,523,593,518,596,510,598,501,599,492,599,483,598,475,596,466,594,457,593,449,591,440,588,431,586,423,584,414,582,406,580,397,577,388,574,380,571,372,568,364,564,355,561,347,557,339,553,331,548,324,543,316,538,309,532,303,526,296,521,289,515,282,509,276,503,269,497,262,491,256,484,251,477,245,470,240,462,236,454,232,445,229,437,226,429,223,420,220,412,217,403,216…
triJan01,332,402,327,399,323,396,318,392,315,387,312,382,310,377,308,372,307,366,307,361,307,355,309,349,310,344,311,338,313,333,315,327,316,322,318,316,320,311,322,306,324,300,326,295,328,290,330,284,332,279,335,274,337,269,340,264,342,259,345,254,348,249,351,244,355,240,358,235,361,230,365,226,368,221,372,217,376,213,379,208,383,204,387,200,391,196,395,191,399,188,403,184,407,180,412,176,416,17…
triJan02,444,500,449,503,453,506,458,509,464,512,469,514,474,516,480,517,485,517,491,516,497,515,503,513,508,511,513,508,518,505,523,502,528,499,533,496,538,493,543,490,547,487,552,484,557,481,562,478,567,475,572,471,576,468,581,464,585,461,590,458,595,454,599,450,604,446,608,443,612,439,616,435,621,431,625,428,630,424,634,420,638,416,643,413,647,409,651,405,656,401,660,398,665,394,669,390,673,38…
triJan03,403,224,399,228,396,232,392,237,389,241,386,245,384,250,382,256,382,261,383,267,383,272,384,277,384,283,385,288,386,294,387,299,388,304,390,310,391,315,392,321,393,326,394,331,395,337,395,342,396,348,397,353,398,359,399,364,400,369,401,375,402,380,403,386,404,391,406,396,407,402,408,407,410,412,411,417,413,423,415,428,417,433,419,438,421,443,423,448,426,453,428,458,431,463,433,468,436,47…
triJan05,479,662,485,661,490,661,496,660,501,658,506,655,511,652,514,647,518,642,520,637,522,632,524,627,526,622,527,616,528,610,530,605,531,599,532,594,533,588,534,582,535,577,536,571,537,565,538,560,539,554,540,549,541,543,542,537,543,532,544,526,544,520,545,515,546,509,546,503,546,498,546,492,545,486,545,481,545,475,544,469,543,463,543,458,542,452,541,447,539,441,538,435,537,430,536,424,534,41…
triJan08,754,452,756,457,758,463,760,468,762,474,763,480,762,485,761,491,758,496,756,501,752,506,748,510,745,515,741,519,737,524,734,528,730,533,726,537,722,541,719,546,715,550,711,554,707,558,703,562,698,567,694,570,689,574,685,578,680,581,676,585,671,588,666,591,661,594,657,598,652,601,647,605,642,608,638,611,633,614,628,617,623,620,618,623,613,626,607,628,602,631,597,633,592,636,586,638,581,64…
triJan12,614,485,611,490,609,495,606,500,603,504,598,507,593,511,588,513,583,515,578,516,572,517,566,517,561,517,555,517,550,517,544,517,538,517,533,516,527,516,521,516,516,515,510,515,505,515,499,514,493,514,488,513,482,513,477,512,471,511,466,511,460,510,453,508,449,507,444,506,438,505,433,504,427,502,422,501,416,499,411,497,406,495,401,493,395,491,390,489,385,487,380,485,375,483,370,480,364,47…
triJan13,562,303,565,308,568,312,572,317,575,321,577,327,578,332,579,337,580,343,579,349,578,354,576,359,574,364,571,369,569,374,566,379,563,384,560,389,556,393,553,398,550,403,547,407,544,412,541,416,537,421,534,426,531,430,528,435,524,439,520,443,517,448,513,452,510,456,506,460,502,465,498,469,495,473,491,477,487,481,482,485,478,488,474,492,470,496,465,499,461,503,457,506,452,509,448,513,443,51…
triJan14,430,550,434,554,438,558,442,562,446,565,451,567,457,569,462,570,468,570,473,570,479,570,484,570,490,569,495,568,501,568,506,567,512,566,517,565,523,564,528,563,534,562,539,561,544,560,550,559,555,557,561,556,566,554,571,553,576,551,582,549,587,546,592,544,597,542,602,540,607,537,612,535,617,532,622,529,626,527,631,524,636,521,640,518,645,515,649,511,654,508,658,505,663,501,667,498,671,49…
triJan15,131,597,128,592,126,587,124,581,122,576,121,570,121,565,122,559,123,553,125,548,127,543,131,538,135,534,138,530,142,525,146,521,150,517,154,513,157,508,161,504,164,499,168,495,172,490,175,486,179,481,183,477,186,473,190,469,194,465,199,461,204,458,208,455,213,451,218,448,222,445,227,441,232,438,237,435,242,433,247,430,252,427,257,425,262,423,268,421,273,419,278,416,284,414,289,412,294,41…
triJan16,737,517,740,512,742,507,745,502,747,497,749,492,748,486,747,481,744,476,741,472,738,467,735,462,732,458,728,454,725,450,721,446,717,442,713,438,709,434,705,430,701,426,697,422,693,418,689,414,685,410,681,407,677,403,672,400,668,396,664,393,659,389,655,386,651,382,646,379,642,376,637,373,632,370,628,367,623,364,618,361,613,359,608,356,603,354,598,351,593,349,588,347,583,344,578,342,572,34…
triJan17,323,524,318,522,312,521,307,519,302,517,297,514,292,512,288,508,285,504,283,499,281,493,280,488,278,483,277,477,276,472,275,466,275,461,274,455,274,450,274,444,274,439,274,433,274,428,275,422,275,416,276,411,276,405,277,400,278,395,279,389,281,384,282,378,284,373,285,368,287,362,288,357,290,352,293,347,295,342,297,337,300,332,302,327,305,322,308,317,311,313,314,308,317,303,320,299,324,29…
triJan18,728,299,726,294,724,288,723,283,721,277,718,272,715,267,711,263,706,260,701,257,696,255,690,254,685,252,679,251,673,251,667,251,662,251,656,251,650,251,644,252,638,252,633,252,627,253,621,253,615,254,610,254,604,255,598,256,593,257,587,258,581,259,576,260,570,262,565,264,559,266,554,267,548,269,543,271,537,273,532,275,526,277,521,279,516,282,511,285,506,287,500,290,495,292,490,295,485,29…
triJan19,537,384,540,379,544,375,549,372,553,368,558,365,563,363,568,360,574,360,580,359,585,360,591,361,596,362,602,364,607,366,613,368,618,370,623,373,628,375,634,377,639,379,644,381,649,384,654,386,660,388,665,391,670,393,675,397,680,400,684,403,689,406,694,409,699,412,703,415,708,419,713,422,717,426,721,429,726,433,730,437,734,441,738,445,742,449,747,453,751,457,755,461,759,465,762,469,766,47…
triJan21,830,344,825,341,821,337,816,334,812,330,807,327,802,325,797,322,792,321,786,320,780,321,775,322,770,324,764,326,759,328,754,331,749,333,744,336,739,338,733,340,728,342,723,345,718,347,713,350,708,352,702,354,697,357,692,359,687,361,682,363,676,365,671,368,666,371,661,374,656,376,651,379,646,382,641,384,636,387,631,389,627,393,622,396,617,399,613,403,608,406,604,409,599,413,595,416,590,42…
triJan23,268,162,263,164,258,167,254,171,251,174,247,179,245,184,243,189,242,194,241,199,241,205,240,210,240,215,240,221,240,226,241,232,241,237,242,242,242,248,243,253,243,259,244,264,245,269,246,275,246,280,247,285,248,291,250,296,251,301,252,306,254,311,256,317,258,322,260,327,262,332,264,337,266,341,269,346,271,351,274,356,277,360,280,365,283,369,286,374,289,378,293,382,296,386,300,390,304,39…
triJan25,559,529,553,529,548,528,542,527,537,526,531,524,526,522,522,519,518,514,515,510,512,505,509,500,507,495,504,490,502,485,500,480,497,475,495,469,493,464,491,459,489,454,486,449,484,444,482,439,480,433,478,428,476,423,474,417,472,412,471,407,469,401,467,396,466,391,464,385,462,380,460,375,459,369,457,364,456,358,454,353,453,347,451,342,450,337,448,331,447,326,446,320,445,315,444,309,442,30…
triJan28,716,473,713,478,709,483,706,488,702,492,697,496,692,499,687,501,681,503,675,502,669,502,663,501,657,500,652,499,646,498,640,497,634,496,628,495,622,494,617,493,611,491,605,490,599,488,593,487,588,485,582,484,576,482,571,481,565,479,559,477,554,475,548,473,543,471,537,468,532,466,526,464,521,462,515,459,510,457,504,454,499,452,493,450,488,447,482,445,477,443,472,440,466,438,461,436,455,43…
triJan29,497,214,494,219,491,223,488,228,486,233,483,238,481,243,480,249,479,254,480,260,481,265,483,271,486,276,488,280,491,285,494,290,497,295,500,300,503,305,506,309,509,314,512,319,515,324,518,328,520,333,524,338,527,342,530,347,534,351,537,355,541,360,545,364,549,368,553,372,556,376,560,380,564,384,568,388,572,392,576,396,580,400,584,404,588,407,593,411,597,415,601,418,606,422,610,425,615,42…
triJan30,445,609,439,608,434,608,428,607,423,606,418,603,413,600,409,597,405,592,402,587,400,582,398,577,396,572,395,566,393,561,391,555,390,550,388,545,386,539,385,534,383,529,381,523,379,518,378,512,376,507,374,502,373,496,371,491,369,485,368,480,366,475,365,469,364,464,363,458,361,453,360,447,358,442,358,436,357,431,356,425,355,419,354,414,354,408,353,403,353,397,353,391,353,386,353,380,354,37…
triJan31,822,515,827,513,833,512,838,510,844,508,849,506,853,503,857,499,860,494,863,489,865,484,866,478,867,472,868,467,869,461,869,455,870,450,870,444,871,439,871,433,872,427,872,422,872,416,873,410,873,405,873,399,874,394,874,388,874,382,874,377,874,371,873,365,873,360,873,354,873,348,872,343,872,337,872,331,871,326,871,320,870,314,869,309,868,303,866,298,865,292,863,287,862,282,860,276,858,27…
triJan32,405,249,400,252,396,255,391,259,386,262,383,267,381,272,379,277,378,283,377,288,377,294,378,300,378,305,379,311,380,316,381,322,381,328,383,333,384,339,385,344,386,350,387,355,388,361,389,367,391,372,392,378,393,383,395,389,396,394,398,400,399,405,401,410,403,416,405,421,407,426,410,431,413,436,415,441,418,446,420,452,423,457,426,461,429,466,432,471,435,476,438,480,442,485,446,489,449,49…
hunWol01,383,484,389,479,393,475,396,469,398,464,397,457,399,451,401,446,404,440,409,436,414,433,420,430,426,428,432,426,437,424,444,422,450,421,456,420,462,418,468,418,474,417,481,416,487,416,493,416,499,415,506,415,512,415,518,415,525,415,531,415,537,416,543,417,549,419,556,420,562,421,568,422,574,423,580,425,586,428,591,430,597,433,602,437,607,440,613,444,617,448,621,453,625,457,630,462,635,46…
hunWol02,505,613,512,614,519,613,525,611,531,614,537,619,542,623,549,623,556,623,563,623,569,621,576,619,581,615,586,610,591,605,595,600,600,594,604,589,608,583,612,578,617,572,621,567,625,561,629,556,633,550,637,544,641,538,644,532,648,526,651,521,654,514,657,508,660,502,662,495,664,489,666,482,667,475,668,468,669,461,669,454,668,447,668,441,667,434,666,427,666,420,665,413,664,406,661,400,659,39…
hunWol03,596,592,588,591,582,593,576,596,571,601,564,603,558,606,551,607,544,606,538,603,532,600,527,595,522,590,517,586,512,580,508,575,503,570,498,564,494,559,489,554,485,548,480,543,476,538,472,532,467,527,463,521,459,515,455,509,452,504,449,497,446,491,444,484,442,478,440,471,438,464,436,457,435,450,434,443,433,437,433,430,434,423,435,416,436,409,438,402,441,396,443,389,446,383,449,377,452,37…
hunWol04,575,288,570,293,563,296,556,297,550,300,544,304,537,307,531,312,526,317,521,322,518,329,515,335,515,343,515,350,515,358,516,365,517,372,518,380,519,387,520,394,521,401,522,409,524,416,525,423,527,430,529,437,532,444,534,451,537,458,540,465,544,471,547,478,552,484,556,489,561,495,566,501,571,506,576,511,581,517,587,521,592,526,598,530,604,535,611,538,617,542,624,545,630,549,637,551,644,55…
hunWol05,246,476,246,483,245,490,241,495,235,500,230,505,225,510,221,515,219,522,218,529,219,536,219,543,221,549,223,556,225,563,228,569,230,576,233,582,236,589,239,595,242,601,245,608,249,614,253,620,257,625,261,631,265,637,268,643,272,649,277,654,282,659,287,664,292,669,297,673,303,677,309,681,315,685,321,688,327,692,333,695,340,698,346,701,353,703,359,706,366,708,373,708,380,709,387,709,394,70…
hunWol06,545,731,549,725,553,719,559,716,566,713,573,712,580,709,586,706,591,701,596,695,598,689,601,682,603,675,604,668,605,661,606,653,606,646,607,639,607,632,607,625,606,617,605,610,604,603,604,596,602,589,601,582,600,574,599,567,596,561,594,554,592,547,589,540,585,534,582,528,578,522,574,516,570,510,566,503,561,499,556,494,550,489,545,484,539,480,533,476,527,472,520,469,514,466,507,463,501,46…
hunWol07,471,231,467,237,465,243,466,250,466,257,467,263,468,270,467,277,464,283,460,288,455,292,449,296,443,300,437,303,431,307,425,310,419,313,413,316,407,319,401,322,394,325,388,327,382,330,375,332,369,334,362,335,355,337,348,338,342,340,335,341,328,343,322,342,315,342,308,341,301,340,294,339,288,338,281,337,274,335,267,334,261,332,254,330,248,327,242,323,237,320,231,315,227,310,222,305,217,30…
hunWol08,535,422,534,428,536,435,539,440,542,446,545,452,549,457,552,462,555,468,556,475,556,481,553,487,551,493,548,499,545,505,542,510,538,516,535,522,531,527,527,532,523,537,519,543,515,547,510,551,505,556,500,560,495,564,490,569,486,573,481,577,475,580,469,583,463,586,457,588,451,591,445,594,439,595,432,596,426,597,419,597,413,598,406,599,400,598,394,597,387,595,381,594,375,593,368,591,362,58…
hunWol09,744,197,750,200,757,202,763,202,770,202,777,203,784,203,791,202,797,203,804,206,810,209,815,213,820,218,824,224,828,229,831,235,833,242,836,248,838,255,840,261,841,268,843,275,845,281,846,288,847,295,847,302,848,309,848,316,849,322,848,329,847,336,846,343,845,350,844,356,842,363,840,370,838,376,836,383,834,389,831,395,828,401,824,407,821,413,818,419,814,425,810,431,806,436,802,442,797,44…
hunWol10,506,314,499,314,493,312,486,310,480,308,473,306,467,304,461,301,454,300,448,300,441,301,435,304,429,308,424,312,419,317,414,321,409,326,404,330,400,335,395,340,391,345,386,351,383,356,380,362,376,368,373,374,371,380,368,387,366,393,364,399,362,406,360,412,358,419,356,425,355,432,353,438,352,445,351,452,350,458,351,465,351,472,352,479,352,485,354,492,356,498,358,505,361,511,363,517,366,52…
hunWol11,603,534,603,527,604,521,605,514,607,508,610,503,612,496,614,490,615,484,615,477,614,471,613,464,609,459,606,453,602,448,598,442,594,437,589,432,585,427,580,423,575,418,571,414,566,409,561,405,556,401,551,396,545,393,539,389,534,386,528,382,522,379,516,377,510,374,504,371,498,370,491,368,485,367,478,365,472,364,465,364,459,365,452,365,446,365,439,366,432,366,426,367,419,368,413,370,407,37…
hunWol12,595,398,594,405,591,411,591,417,592,424,593,431,595,437,596,444,597,450,596,457,595,463,591,468,586,473,581,478,576,482,571,486,566,490,560,494,555,497,549,500,543,504,537,507,531,510,525,513,519,515,513,518,506,520,500,522,494,524,487,526,481,527,474,529,468,530,461,531,455,531,448,532,441,532,435,531,428,530,422,528,415,527,409,525,403,522,397,520,391,517,385,514,379,510,373,507,368,50…
hunWol13,949,173,943,171,937,167,932,163,929,158,926,152,922,146,918,142,912,139,906,136,900,135,893,135,887,135,880,136,874,136,867,137,861,140,855,142,849,145,843,147,837,150,831,152,825,155,819,157,813,160,807,162,801,165,795,169,790,172,784,175,778,179,773,182,767,185,762,189,757,194,752,198,747,202,743,207,739,213,736,218,732,224,729,229,726,235,723,241,720,247,718,253,716,259,714,265,712,27…
hunWol14,480,577,486,574,493,572,500,571,507,571,514,571,521,572,528,570,535,567,539,562,544,556,548,550,551,544,554,538,557,531,559,524,561,518,563,511,564,504,566,497,567,490,568,483,569,476,570,468,571,461,572,454,573,447,573,440,572,433,571,426,569,419,567,412,565,405,563,399,560,392,557,386,554,379,550,373,546,367,542,362,538,356,534,350,530,343,526,338,521,333,516,328,510,324,505,319,499,31…
hunWol15,654,518,658,524,661,531,663,538,664,545,665,553,664,560,661,567,657,573,652,579,647,584,641,589,636,594,629,598,623,602,617,606,611,610,604,614,598,618,591,622,585,625,578,627,571,630,564,632,557,634,549,636,542,638,535,639,528,641,520,641,513,641,505,642,498,642,491,641,483,639,476,638,469,637,461,635,454,633,447,630,441,626,435,622,428,618,422,614,416,610,410,606,404,601,398,597,392,59…
hunWol16,928,174,929,180,931,186,934,191,938,196,943,200,947,205,949,211,950,217,949,223,948,230,947,236,944,241,940,246,936,251,933,256,929,262,925,267,922,272,918,277,914,282,910,287,906,291,902,296,898,301,894,306,890,311,885,315,881,320,877,324,872,328,867,332,862,337,858,341,853,344,847,348,842,351,836,354,831,356,825,359,819,360,812,361,806,363,800,363,794,364,787,364,781,366,775,368,769,36…
hunWol17,506,531,499,532,492,532,485,531,478,530,470,529,463,528,457,531,450,531,443,529,436,526,431,522,425,517,421,512,417,506,413,500,409,494,406,487,403,481,401,474,399,467,397,460,395,453,394,446,392,439,390,432,388,425,387,418,387,411,386,404,385,396,386,389,387,382,388,375,389,368,391,361,393,354,395,347,398,341,400,334,404,328,407,321,411,315,415,309,419,303,424,298,429,292,434,287,439,28…
hunWol18,480,675,481,668,482,661,486,655,492,651,497,647,502,642,506,636,506,629,505,622,502,616,500,609,497,603,494,596,491,590,487,584,484,578,480,572,476,566,472,561,468,555,464,549,460,544,455,538,451,532,447,527,441,523,435,518,430,514,424,510,418,506,412,503,406,499,400,496,393,494,387,492,380,490,373,489,366,488,359,488,352,487,345,487,338,487,331,487,324,488,317,490,310,492,304,494,297,49…
hunWol19,596,356,602,351,608,347,613,342,619,337,622,330,623,323,622,315,621,308,619,301,616,294,613,287,610,280,606,274,602,268,597,262,593,256,588,250,583,244,578,239,572,234,566,229,561,224,555,220,549,216,542,212,536,208,529,204,523,201,516,198,509,195,502,192,495,190,488,188,480,187,473,186,465,185,458,184,451,183,443,183,436,184,428,184,421,185,414,187,406,189,399,191,392,194,386,198,380,20…
hunWol20,618,330,616,336,612,342,613,349,614,356,615,362,615,369,615,376,611,381,606,386,601,391,595,394,589,396,583,399,576,402,570,404,563,406,557,407,550,409,544,410,537,412,530,413,524,415,517,417,511,418,504,420,497,422,491,423,484,424,477,425,471,426,464,427,457,427,450,427,444,426,437,426,430,426,424,424,417,421,411,419,405,416,399,413,393,409,388,405,382,401,377,397,371,393,367,388,363,38…
hunWol21,740,234,734,230,727,229,720,229,714,227,707,225,701,222,695,219,689,215,683,212,676,211,669,210,662,212,656,215,651,220,645,224,639,228,634,232,628,237,623,241,617,245,611,249,606,254,601,258,595,263,590,267,585,272,580,277,574,281,569,286,565,291,560,297,556,303,552,308,549,314,546,321,543,327,540,334,539,340,537,347,535,354,534,361,534,368,533,375,532,382,533,389,533,396,534,403,535,41…
hunWol22,800,365,794,361,790,355,786,349,783,342,780,335,778,328,774,322,768,317,762,313,755,310,748,308,741,308,733,308,726,308,718,308,711,308,703,309,696,310,689,311,681,312,674,313,667,314,659,315,652,317,645,320,638,322,631,325,624,327,617,330,611,334,604,337,597,340,591,344,585,349,579,353,573,358,568,363,563,368,558,374,554,380,549,386,545,392,541,399,537,405,534,412,532,419,530,426,528,43…
hunWol23,905,532,906,537,907,543,909,549,912,554,915,560,918,565,922,570,925,575,928,580,932,585,933,591,933,597,931,603,929,609,927,614,924,620,920,625,917,630,913,635,910,640,906,645,902,650,899,655,895,659,891,664,887,669,882,673,878,677,873,681,868,685,863,689,858,693,853,696,848,699,843,703,838,706,833,710,827,713,822,716,817,719,811,721,805,723,799,726,794,728,788,729,782,730,776,732,770,73…
hunWol24,497,182,503,180,510,181,516,181,522,178,528,174,532,170,539,167,545,164,551,164,558,164,564,167,570,170,576,173,581,177,586,182,591,187,594,192,598,198,602,203,606,209,610,214,613,220,616,227,618,233,621,239,624,245,627,251,630,257,633,263,635,269,637,276,640,282,642,289,643,295,645,302,646,308,647,315,649,322,649,328,648,335,648,342,647,349,647,355,645,362,644,369,643,375,642,382,640,38…
hunWol25,259,395,263,400,268,406,269,412,269,419,268,426,270,432,272,439,277,444,281,449,287,453,293,456,299,459,305,461,312,463,319,465,325,466,332,467,339,468,346,469,352,470,359,471,366,472,373,473,380,474,386,474,393,473,400,473,407,473,414,472,420,471,427,469,434,468,440,465,447,463,453,461,459,458,465,455,471,451,476,447,482,442,487,438,492,433,497,428,501,423,506,418,510,413,513,406,516,40…
hunWol26,708,318,703,313,699,307,696,301,693,295,690,288,688,281,682,277,676,275,669,273,662,271,655,269,648,271,641,272,634,273,627,274,620,275,613,277,606,278,600,280,593,282,586,284,579,285,572,288,566,292,560,296,554,299,548,303,542,306,536,311,531,315,526,320,520,325,515,329,510,334,505,340,501,345,497,351,493,357,490,364,487,370,484,377,482,383,480,390,477,397,475,404,474,411,473,418,472,42…
hunWol27,458,604,465,603,472,604,480,606,487,608,493,610,500,613,506,617,513,619,521,619,528,617,534,614,541,611,546,606,551,601,557,596,562,591,567,586,572,580,577,575,582,570,587,564,591,559,596,553,600,547,604,541,608,535,612,529,616,522,619,516,622,509,624,502,627,495,629,488,630,481,632,474,633,467,633,459,633,452,633,445,633,438,633,430,633,423,631,416,629,409,627,402,625,395,622,388,618,38…
hunWol28,194,616,189,612,183,608,176,606,169,607,163,608,156,610,149,608,144,604,139,599,134,594,130,589,128,582,126,576,124,569,123,562,122,555,121,548,121,541,120,535,119,528,118,521,118,514,117,507,117,500,117,493,117,486,117,479,117,473,117,466,118,459,119,452,120,445,121,438,123,432,125,425,127,418,130,412,133,406,136,400,140,394,143,388,147,383,152,377,156,372,162,368,167,363,173,359,179,35…
hunWol29,406,222,414,218,419,213,423,209,427,203,431,198,435,193,440,189,446,186,452,184,459,184,465,185,472,186,478,187,485,188,491,190,497,193,503,195,509,198,515,201,521,204,527,206,533,210,538,213,544,217,549,220,554,224,560,228,565,232,569,237,574,241,579,246,583,251,588,256,592,261,596,266,599,272,603,277,606,283,610,288,613,294,615,300,616,307,618,313,619,319,621,326,622,332,623,339,624,34…
hunWol30,456,628,452,634,448,639,443,643,438,649,434,654,429,659,423,662,416,663,409,662,402,661,396,659,389,657,383,655,376,653,370,650,363,648,357,646,351,643,345,639,339,636,333,633,327,629,321,625,316,621,310,617,305,613,300,608,295,603,290,598,285,594,280,589,275,584,270,579,266,574,262,569,258,563,254,557,251,551,248,545,246,538,244,532,242,525,240,519,239,512,238,505,238,498,238,491,239,48…
hunWol31,747,289,745,296,744,304,745,311,747,318,751,325,754,332,754,339,752,346,748,353,744,359,739,365,734,370,728,376,723,381,717,386,711,390,705,395,699,400,693,404,686,408,680,412,673,415,666,419,659,422,652,424,645,427,638,430,631,432,624,434,616,437,609,438,601,440,594,441,586,443,579,444,571,443,564,443,556,442,549,441,541,439,534,438,527,436,520,432,513,429,506,426,500,422,493,418,486,41…
hunWol32,478,317,485,320,491,323,498,323,505,322,512,320,518,317,524,314,531,312,537,315,544,318,551,321,556,324,562,329,567,334,571,339,575,345,580,351,584,356,589,361,593,367,597,373,600,379,604,385,608,391,611,398,614,404,618,410,621,417,623,423,626,430,628,437,630,443,631,451,631,458,632,465,632,472,632,479,631,486,631,493,629,500,628,507,626,514,624,520,621,527,619,534,616,540,613,546,609,55…
hunWol33,585,371,579,374,573,377,567,380,560,381,553,381,547,382,540,384,534,387,530,392,527,398,524,404,521,410,520,417,519,424,519,431,518,437,518,444,517,451,516,458,516,465,515,471,515,478,514,485,514,492,514,499,515,506,515,512,516,519,516,526,517,533,518,539,520,546,522,552,525,559,528,565,531,571,534,577,537,583,541,588,545,594,549,600,554,605,558,610,563,615,568,619,573,624,579,628,584,63…
hunWol34,679,267,681,260,682,253,686,246,690,240,691,233,691,225,690,218,687,211,683,205,678,199,674,193,669,187,664,182,659,177,653,172,647,168,641,164,635,159,629,155,623,150,616,147,610,143,603,140,596,136,590,133,583,130,576,126,569,124,562,122,555,119,548,117,541,116,533,114,526,113,519,113,511,112,504,112,497,113,489,114,482,116,475,118,468,120,461,123,454,126,447,129,440,132,434,136,428,14…
hunWol35,363,530,358,525,352,520,346,517,339,516,332,516,325,514,318,511,312,507,309,500,306,493,304,487,303,479,301,472,300,465,299,458,297,451,296,444,295,437,293,430,292,422,291,415,290,408,289,401,289,394,288,386,288,379,287,372,287,365,288,357,289,350,291,343,292,336,294,329,296,322,299,315,302,309,306,303,309,296,314,290,318,285,323,279,327,273,332,268,337,263,343,259,349,255,355,251,362,24…
hunWol36,634,338,631,344,630,351,627,356,623,362,618,367,612,371,607,375,601,378,596,382,591,387,590,394,589,401,589,407,590,414,590,421,592,428,593,434,594,441,596,448,597,454,600,460,603,467,605,473,608,479,611,486,613,492,616,498,619,504,623,510,626,516,630,521,634,527,639,532,643,537,648,542,653,546,658,551,663,555,669,559,675,561,682,564,688,566,694,568,701,571,707,573,714,575,721,575,727,57…
hunWol38,514,651,520,647,526,643,533,643,540,643,547,642,553,640,559,636,564,631,568,625,572,619,575,613,577,606,579,599,581,592,583,585,584,578,585,571,586,564,587,557,588,550,589,543,589,536,589,529,589,522,590,515,590,507,590,500,589,493,589,486,588,479,587,472,586,465,585,458,583,451,582,444,580,437,578,431,574,424,571,418,567,412,564,406,561,399,557,393,553,387,549,382,544,376,540,371,534,36…
hunWol39,152,525,157,531,161,537,164,544,167,550,171,556,175,562,181,566,186,570,193,573,200,575,206,577,213,577,221,576,228,576,235,576,242,576,249,576,256,575,263,575,270,573,277,572,284,570,291,568,298,567,305,565,312,564,318,562,325,560,331,556,337,553,344,549,350,546,356,542,362,538,368,534,373,529,378,524,383,519,387,514,392,508,396,503,400,497,404,491,407,484,411,478,414,472,415,465,417,45…
hunWol40,465,509,472,508,477,511,480,517,483,524,487,529,490,535,495,540,501,543,508,545,515,544,522,545,528,543,535,542,542,540,548,538,554,534,560,531,566,528,572,524,578,520,584,516,589,512,595,508,600,503,605,499,610,494,614,488,618,483,622,477,626,472,631,466,635,461,639,455,642,449,644,442,647,436,649,429,650,422,651,416,653,409,654,402,654,395,655,388,655,381,654,374,653,368,652,361,650,35…
hunWol41,261,391,254,388,247,384,242,379,236,373,229,371,222,369,214,368,207,370,200,374,193,377,186,381,180,385,174,390,168,395,163,401,157,406,152,412,147,417,142,424,138,430,134,436,130,443,126,450,122,456,119,463,115,470,112,477,109,484,106,491,104,499,101,506,99,513,96,521,95,528,95,536,94,543,94,551,95,559,96,566,98,574,100,581,102,589,104,596,107,603,110,610,113,618,116,625,120,631,125,637…
hunWol42,687,460,687,467,687,474,691,480,694,486,697,493,699,499,700,506,701,513,699,520,696,526,692,532,687,538,682,543,677,548,672,553,667,557,661,561,656,566,650,570,645,575,639,579,633,583,628,587,622,591,616,594,609,597,603,600,597,604,590,606,584,609,577,612,571,614,564,616,557,618,550,618,543,619,536,619,529,619,522,618,515,617,508,615,501,613,495,611,488,608,482,605,476,601,470,598,464,59…
hunWol43,389,281,389,274,389,267,386,261,380,257,375,252,372,246,368,240,367,233,366,226,368,219,371,213,374,207,378,200,381,194,385,188,390,183,394,178,399,172,403,167,409,162,415,158,420,154,426,150,432,146,438,142,444,138,450,134,456,131,463,128,469,125,476,122,482,119,489,117,495,114,502,112,509,110,516,109,523,108,530,106,537,106,544,106,551,106,558,106,565,107,572,108,579,110,586,112,592,11…
hunWol44,485,529,478,530,471,531,465,533,459,537,454,541,448,544,441,546,434,547,427,547,421,547,414,546,408,543,402,539,396,535,391,531,386,526,382,521,377,516,372,512,367,507,362,502,357,498,353,492,349,486,345,481,341,475,338,469,334,463,331,457,328,451,326,444,324,438,321,431,320,425,319,418,317,411,316,405,315,398,315,391,314,384,314,377,315,370,315,364,316,357,317,350,318,343,320,337,322,33…
hunWol45,519,483,517,476,517,470,518,463,521,457,523,451,524,444,523,437,521,431,518,425,514,419,510,414,505,409,500,404,495,400,490,395,485,391,480,387,474,383,468,379,462,376,457,372,451,369,445,366,438,363,432,361,425,360,419,358,412,356,406,355,399,354,392,353,385,352,379,351,372,350,365,350,358,350,352,350,345,349,338,349,331,349,325,351,318,353,312,355,305,357,299,360,293,363,288,367,282,37…
hunWol46,631,338,625,335,621,332,616,327,615,321,615,315,612,310,607,306,601,304,595,302,590,300,583,299,577,299,571,300,565,300,559,300,553,302,547,303,541,304,534,305,528,306,523,308,517,311,511,313,506,316,500,318,494,321,489,323,483,326,477,328,472,331,467,335,462,339,457,342,453,346,448,351,444,355,440,360,436,364,433,370,430,375,427,381,424,386,421,392,419,397,416,403,415,409,413,415,411,42…
hunWol47,128,228,131,221,134,215,133,207,132,200,130,193,128,186,129,178,130,171,132,164,137,159,142,154,148,149,155,146,161,142,168,139,175,137,182,136,189,134,196,131,202,127,209,125,217,124,224,123,231,121,238,120,246,120,253,120,261,119,268,119,275,119,283,121,290,122,297,123,304,125,311,128,318,131,324,134,331,137,337,141,344,145,350,149,356,153,361,158,366,164,371,169,376,175,381,180,385,18…
hunWol48,711,424,704,423,697,424,692,420,687,416,681,412,676,407,670,404,663,402,656,402,650,403,643,404,637,407,631,411,625,414,619,418,613,422,607,426,602,429,596,434,590,438,585,442,579,446,574,450,568,454,563,459,558,464,553,469,548,474,543,479,539,484,534,489,530,495,526,500,521,506,517,511,514,518,512,524,509,530,506,537,504,543,503,550,502,557,500,564,500,571,499,578,499,585,498,592,499,59…
hunWol49,278,712,271,712,265,714,260,718,255,723,250,728,245,732,239,734,232,735,226,734,219,734,213,731,207,729,200,726,194,723,188,720,183,717,177,714,171,710,166,706,161,702,155,698,150,693,146,688,142,682,138,677,134,672,130,666,126,661,122,655,118,650,114,644,110,639,106,634,103,628,100,622,97,616,94,610,93,603,91,597,90,590,89,584,87,577,88,570,89,564,90,557,90,550,92,544,94,537,95,531,98,5…
hunWol50,420,138,414,139,408,141,401,141,395,139,389,137,382,135,376,131,370,131,364,133,357,136,351,138,346,142,340,146,336,151,332,156,327,162,324,167,320,173,316,179,313,185,312,191,310,198,308,204,306,211,304,217,302,224,300,230,298,237,297,243,297,250,296,257,295,263,296,270,297,277,297,283,298,290,299,297,301,303,303,310,305,316,308,322,310,329,313,335,317,340,321,345,325,351,329,356,335,36…
hunWol51,829,492,827,486,824,479,828,475,833,469,836,464,840,458,842,452,842,445,840,439,838,432,837,426,833,420,830,414,826,408,823,403,819,397,814,392,810,387,805,382,801,377,797,372,792,367,786,363,781,359,776,355,770,351,765,346,760,343,754,340,748,336,741,334,735,332,728,330,722,328,715,327,709,326,702,325,695,325,688,325,682,325,675,325,668,326,662,328,655,330,649,332,642,333,636,336,630,33…
camSar02,465,246,475,246,483,242,491,236,500,231,508,227,518,226,528,227,537,230,546,233,555,238,563,243,571,248,580,253,589,257,597,261,606,266,614,271,622,277,629,283,637,290,644,296,651,303,658,310,664,318,670,325,675,334,680,342,685,351,689,359,692,369,695,378,698,387,701,397,702,406,703,416,703,426,702,435,701,445,699,455,697,464,695,474,692,483,688,492,684,501,679,510,675,518,669,526,663,53…
camSar03,599,598,590,600,583,606,576,612,569,618,563,624,555,628,546,630,537,628,528,626,519,623,511,620,502,616,494,613,485,609,477,605,469,601,461,596,453,591,446,586,439,580,432,574,425,568,418,562,412,556,405,549,400,541,395,534,390,526,386,518,382,509,379,501,375,492,374,483,373,474,372,465,371,456,370,447,371,437,372,428,373,419,374,410,376,401,378,392,381,383,383,375,387,366,391,358,396,35…
camSar04,456,598,445,602,434,604,423,606,412,607,401,611,390,611,379,608,369,602,360,596,354,586,348,577,341,568,334,559,326,550,319,541,312,532,306,523,299,513,294,504,288,494,282,484,278,474,273,463,268,453,265,442,263,431,260,420,258,408,256,397,255,386,256,375,258,363,260,352,263,341,266,330,270,319,275,309,281,299,287,290,294,281,301,272,309,264,318,257,327,250,336,243,345,236,354,230,364,22…
camSar07,175,365,184,371,185,381,185,392,183,402,181,413,182,424,183,435,190,443,198,450,207,457,215,463,224,470,233,476,242,482,250,489,260,494,270,499,279,504,289,509,299,513,308,518,318,523,328,527,338,531,349,534,359,536,370,539,380,541,391,542,402,542,413,543,423,542,434,540,444,538,455,535,466,533,476,529,485,524,495,519,504,513,513,508,522,502,529,494,536,485,542,476,547,466,551,457,555,44…
camSar08,640,457,643,447,644,436,647,426,652,416,656,406,659,396,661,386,657,376,651,367,644,359,637,350,631,342,624,334,617,326,610,317,603,309,597,301,590,293,582,285,574,278,566,271,558,264,549,258,540,252,531,246,521,242,512,237,502,234,491,231,481,228,471,225,460,224,449,223,439,223,428,224,417,226,407,228,397,231,386,234,376,238,367,242,357,247,348,252,339,258,330,264,322,272,315,279,307,28…
camSar09,275,249,286,249,295,245,304,239,313,234,322,227,331,223,341,224,351,228,361,233,370,238,379,243,389,248,398,253,408,258,417,262,427,267,437,272,446,277,455,283,464,289,472,296,480,303,488,310,496,317,502,325,508,334,514,343,520,352,525,361,529,371,533,381,536,391,540,401,542,411,544,422,547,432,549,442,549,453,548,464,547,474,544,484,541,495,537,505,533,514,528,524,523,533,517,542,511,55…
camSar11,360,297,362,287,363,278,367,268,368,259,368,249,369,239,371,229,373,220,382,216,391,211,399,207,409,204,418,200,427,197,437,195,447,193,456,190,466,188,476,186,485,185,495,184,505,183,515,182,525,182,535,182,545,182,554,185,564,188,573,190,583,193,592,196,602,199,611,203,619,208,627,213,636,219,643,225,650,232,656,240,663,247,669,255,673,264,677,273,681,282,685,291,689,300,692,310,694,31…
camSar12,447,243,444,234,442,224,441,215,441,205,439,196,433,187,426,181,418,176,409,172,400,167,391,164,382,160,373,157,364,153,355,149,346,146,337,143,327,140,318,137,309,134,299,132,289,131,280,130,270,130,260,130,250,130,241,132,232,135,222,136,212,137,203,139,194,142,185,147,176,151,168,156,159,161,151,166,142,171,136,178,129,185,123,192,116,199,110,207,106,216,101,224,97,233,93,242,90,251,8…
camSar13,345,453,351,441,357,428,358,419,357,408,359,398,364,390,371,383,380,378,389,373,398,369,408,364,417,361,427,357,437,354,447,351,457,349,467,346,477,344,487,343,497,342,507,340,518,339,528,339,538,338,548,337,559,339,569,340,579,341,589,344,599,346,609,349,619,352,629,355,638,359,648,363,657,368,664,375,672,381,680,388,687,396,693,404,700,412,705,421,709,430,714,439,717,449,720,459,723,46…
camSar14,735,572,727,577,718,581,712,589,707,597,701,605,694,611,685,614,675,616,666,615,656,614,646,613,637,611,628,608,618,606,609,603,599,601,590,600,580,599,571,597,561,595,552,591,543,587,535,583,526,579,517,575,509,570,501,564,493,558,486,552,479,545,472,538,467,530,461,522,456,514,452,505,448,496,445,487,442,478,440,468,438,459,436,449,436,439,435,430,435,420,437,411,439,401,441,391,444,38…
camSar15,411,516,407,507,402,498,396,490,387,485,379,479,373,471,369,462,371,452,372,442,373,432,374,422,375,412,377,402,378,392,379,382,381,372,382,362,384,352,386,342,387,332,390,322,394,313,398,304,402,294,407,285,412,276,417,268,424,260,431,253,438,245,445,238,452,231,459,225,468,219,477,215,487,212,496,209,506,206,516,203,525,201,536,200,546,199,556,199,566,200,576,200,586,202,596,204,605,20…
camSar16,740,343,736,333,732,323,731,313,732,302,734,292,735,281,734,271,729,262,720,256,711,250,702,244,693,239,683,235,673,231,664,227,654,223,644,219,634,215,625,211,615,207,605,204,594,201,584,199,574,197,563,195,553,194,542,193,532,192,521,194,511,196,500,198,490,199,479,201,469,204,459,208,450,213,441,218,432,224,423,229,415,237,407,244,400,251,392,259,385,266,377,274,371,282,365,291,361,30…
camSar17,436,180,446,180,456,177,465,174,474,169,483,165,492,162,502,162,511,166,520,171,528,177,536,183,544,189,552,195,560,201,568,208,575,215,583,221,590,228,598,235,604,243,610,250,617,258,622,267,626,276,631,285,635,294,639,303,643,312,646,322,649,331,650,341,651,351,652,361,653,371,652,381,652,391,651,401,649,411,647,421,644,431,640,440,635,448,630,457,623,465,616,472,609,479,602,486,595,49…
camSar18,342,320,341,331,346,340,342,349,336,357,329,365,322,373,320,383,321,393,324,403,327,413,331,423,333,433,336,444,340,453,343,463,347,473,351,483,354,493,358,503,361,513,366,523,370,532,375,542,380,551,385,560,390,569,396,578,402,587,409,594,417,602,424,609,432,616,441,621,450,627,459,632,469,638,478,642,489,643,499,645,509,647,520,649,530,650,541,650,551,650,562,649,572,648,583,647,593,64…
camSar19,274,539,284,542,293,545,302,549,309,556,317,563,326,567,335,568,345,564,354,561,363,556,371,550,379,544,387,539,396,534,405,528,413,523,421,517,430,511,438,505,445,499,453,492,459,485,466,477,472,469,478,461,485,453,489,445,494,436,499,427,502,417,505,408,508,398,510,388,512,378,514,368,515,359,514,349,513,339,511,329,509,319,506,309,503,300,500,290,495,281,490,273,484,264,478,256,472,24…
camSar21,409,642,399,643,389,646,379,650,370,656,360,657,350,656,340,652,332,645,324,638,316,631,309,624,301,617,295,608,289,600,282,592,276,583,270,575,264,566,258,557,252,549,246,540,242,530,237,521,233,512,228,502,224,492,221,482,217,473,215,462,213,452,212,442,211,431,211,421,211,410,212,400,214,389,216,379,218,369,222,359,226,350,231,340,236,331,242,323,249,314,256,307,263,300,271,293,279,28…
camSar23,805,501,808,491,811,481,815,471,818,462,818,451,816,441,810,433,804,424,797,416,791,408,785,399,777,392,769,385,761,378,753,372,745,365,737,359,728,353,720,347,711,341,702,335,693,330,684,326,674,322,664,319,654,316,643,315,633,313,623,312,612,312,602,312,591,314,581,316,571,319,561,322,552,326,542,331,533,336,525,342,516,348,507,354,498,359,490,365,482,372,474,379,467,386,460,394,454,40…
camSar24,599,188,586,186,576,185,565,183,557,177,547,174,536,174,526,178,518,184,511,193,504,201,498,210,490,218,483,226,476,234,469,242,462,250,456,258,449,267,443,276,438,285,433,295,428,304,423,314,418,324,414,333,410,343,407,354,404,364,401,374,400,385,399,396,398,406,398,417,398,428,399,438,400,449,402,460,405,470,408,480,412,490,417,500,421,509,429,517,436,525,444,532,452,540,461,545,470,55…
camSar25,299,670,309,674,319,678,329,680,339,684,347,690,353,698,363,701,373,701,383,697,393,693,402,688,412,684,421,679,431,675,441,671,451,667,460,663,470,658,479,653,489,648,498,643,507,638,516,633,525,627,534,621,542,615,550,607,557,600,565,592,571,584,577,575,583,566,587,556,591,547,596,537,600,527,602,517,604,507,606,496,607,486,606,475,606,464,605,454,603,443,602,433,599,423,595,413,591,40…
camSar28,290,556,300,560,310,562,320,565,329,568,339,571,349,572,359,570,368,565,377,560,385,554,393,547,401,540,409,534,416,527,423,519,431,512,438,505,445,497,452,490,459,482,466,474,472,466,477,457,483,448,488,439,491,430,495,420,499,411,503,401,504,391,506,381,507,371,507,360,506,350,505,340,504,330,501,320,499,310,497,300,493,290,490,280,487,270,482,261,477,252,472,243,467,234,462,225,455,21…
camSar29,268,605,277,603,286,604,296,606,305,607,314,607,324,608,332,605,340,599,346,592,352,585,359,579,366,573,373,566,379,560,386,553,392,546,398,538,403,531,408,523,414,515,418,507,423,499,427,490,431,482,434,473,437,464,439,455,441,446,443,437,444,427,444,418,443,409,441,400,439,390,437,381,434,372,431,364,426,356,421,348,416,340,411,332,405,325,398,319,391,312,383,307,375,303,367,298,358,29…
camSar30,440,480,444,470,448,460,450,450,450,439,449,429,446,419,451,410,459,402,467,396,476,389,484,382,491,375,499,368,507,361,515,354,523,347,531,339,539,332,547,325,555,317,562,310,571,303,579,296,587,290,596,284,605,279,615,274,624,269,634,264,644,260,654,256,664,252,674,251,685,250,696,249,706,248,717,250,727,252,738,254,748,256,758,261,767,265,777,270,786,276,793,283,801,291,808,298,815,30…
camSar31,300,494,307,501,314,509,319,517,320,527,320,537,323,547,327,555,335,562,344,566,353,569,363,572,372,576,382,580,391,583,400,587,410,591,419,595,428,599,438,601,448,604,458,606,468,608,477,610,487,611,497,611,507,612,518,612,528,611,538,610,548,609,557,607,567,605,577,603,587,599,596,596,605,592,614,586,622,581,631,576,639,569,646,562,653,555,658,547,664,538,669,530,673,521,677,511,680,50…
camSar32,344,492,347,502,351,512,356,521,361,531,360,541,360,552,364,562,371,569,381,574,390,578,400,583,409,588,418,593,428,598,437,602,447,607,457,611,467,615,477,618,487,622,497,625,507,627,518,629,528,631,539,633,549,635,560,636,570,637,581,637,591,636,602,635,612,634,623,633,633,631,643,627,653,623,663,619,672,614,681,608,690,602,697,595,705,588,711,579,717,570,723,562,729,553,733,543,738,53…
camSar33,509,172,518,174,527,175,537,175,546,175,555,174,565,173,573,169,581,169,590,173,597,179,602,187,607,195,612,202,618,210,622,218,627,226,632,234,637,242,641,251,645,259,650,267,653,276,656,285,659,294,661,303,663,312,665,321,666,330,666,340,667,349,666,358,665,368,664,377,662,386,659,395,656,404,651,412,646,420,642,428,637,436,631,443,624,450,618,456,611,463,605,469,598,476,590,481,582,48…
camSar34,615,285,606,280,596,277,587,272,579,266,575,256,570,247,562,242,552,238,542,237,532,238,521,240,511,241,501,242,490,242,480,243,470,245,460,248,450,250,439,252,429,254,419,256,409,260,400,264,391,269,381,274,372,279,363,284,354,289,347,296,339,303,332,311,325,319,319,327,312,335,308,344,303,354,299,363,296,373,293,383,290,393,289,403,288,414,288,424,287,435,288,445,289,455,290,466,292,47…
camSar35,537,139,547,136,558,139,567,145,577,148,588,149,599,150,609,153,617,161,623,170,627,180,632,189,636,199,641,209,646,219,649,229,653,240,656,250,659,260,662,271,664,281,667,292,669,303,671,313,673,324,674,335,675,346,676,357,676,367,676,378,676,389,675,400,674,411,671,421,668,432,664,442,660,452,656,462,650,471,644,481,637,489,630,497,622,504,614,511,605,518,596,525,588,531,578,535,567,53…
camSar36,51,537,45,529,43,519,40,510,35,501,31,492,28,483,29,472,32,463,37,454,43,446,50,438,56,431,62,423,69,415,76,408,82,400,90,393,97,386,105,379,113,373,121,368,130,362,138,357,147,352,156,347,165,343,175,341,185,338,195,336,205,335,215,333,225,332,235,332,245,333,255,334,265,335,275,337,285,340,295,342,304,345,313,350,321,356,330,361,338,367,344,375,351,383,357,391,362,399,368,408,373,417,3…
camSar37,931,205,925,197,917,190,911,182,907,173,904,163,898,155,890,148,880,147,870,145,860,144,850,143,840,143,830,142,819,141,809,140,799,140,789,140,779,139,768,139,758,139,748,140,738,141,728,142,718,143,708,146,698,149,688,152,679,155,669,158,660,162,651,167,642,172,633,178,625,183,617,190,610,197,603,205,596,212,588,219,583,227,577,236,572,245,567,254,563,263,560,273,557,282,554,292,553,30…
camSar38,145,690,155,692,164,696,173,702,181,708,189,715,198,718,208,716,218,714,228,713,239,711,249,710,259,709,269,707,279,706,289,704,299,701,309,699,319,696,329,693,338,690,348,686,357,683,367,678,376,673,384,668,393,662,401,656,409,650,417,644,425,637,432,630,438,622,444,613,449,605,453,595,457,586,461,576,464,566,466,556,469,546,469,536,469,526,468,516,467,506,465,496,462,486,460,476,456,46…
camSar40,175,615,184,621,194,626,203,632,212,638,219,646,229,650,239,652,250,650,261,648,271,644,281,640,291,636,301,631,310,626,320,621,329,615,339,610,348,604,357,598,366,591,375,585,383,578,390,570,398,563,406,555,413,547,419,538,425,529,431,520,436,510,440,500,444,490,448,480,452,469,454,459,456,448,458,437,459,427,458,416,458,405,458,394,456,383,453,373,448,363,442,354,436,345,430,336,424,32…
camSar42,72,488,71,499,71,509,69,520,67,530,68,541,71,551,76,560,83,568,92,574,100,581,109,588,117,594,126,600,135,606,144,612,153,617,162,623,171,629,180,634,190,638,200,642,210,646,220,650,230,654,240,656,251,658,261,661,272,662,283,662,293,662,304,662,315,661,325,657,335,654,345,651,355,647,365,643,374,637,383,630,390,623,398,616,406,608,413,601,420,592,426,583,432,574,436,565,440,555,445,545,…
camSar43,815,592,810,601,803,610,797,620,793,629,789,639,783,649,776,657,767,663,757,667,747,670,736,673,726,675,715,677,704,680,694,682,683,684,672,686,662,688,651,688,640,689,629,689,618,687,607,685,597,682,586,680,576,677,566,673,556,668,546,663,537,658,527,652,518,646,510,639,501,632,494,625,487,616,481,607,475,598,469,589,463,579,458,570,456,559,454,548,451,538,448,527,447,517,447,506,446,49…
camSar44,605,244,615,242,625,239,635,234,643,229,651,222,661,222,671,224,681,226,690,231,699,236,709,240,718,245,727,250,736,256,745,262,754,268,762,273,771,279,779,286,787,292,795,299,803,306,811,313,817,322,823,330,828,339,833,349,837,358,841,368,844,378,847,388,850,398,851,408,851,419,852,429,851,440,850,450,848,460,846,471,844,481,841,491,838,501,834,511,829,520,824,529,819,538,812,546,805,55…
camSar45,656,202,659,211,663,221,668,229,675,236,680,244,684,253,685,263,685,273,681,282,678,291,676,301,673,310,669,320,665,329,661,338,657,346,652,355,647,364,642,372,637,381,632,389,626,397,619,405,613,412,606,419,598,425,590,431,582,437,574,442,565,447,556,451,547,455,538,458,528,460,518,462,509,464,499,467,489,467,479,466,470,466,460,465,450,462,441,459,432,456,422,452,414,448,405,443,396,43…
camSar46,288,425,286,414,286,404,286,393,283,383,280,373,277,363,279,353,285,344,290,335,297,327,304,319,311,311,318,303,326,295,334,288,342,281,350,274,358,268,367,262,376,256,384,249,393,243,402,237,411,233,421,229,431,225,441,220,450,216,460,212,470,209,481,207,491,204,501,202,512,202,523,202,533,203,544,203,554,204,565,206,575,208,585,213,594,217,604,222,612,229,620,235,628,243,635,251,641,25…
camSar47,451,260,445,269,439,278,431,286,422,292,412,297,402,302,393,309,388,318,384,329,384,340,385,351,385,362,385,373,386,384,387,395,388,406,390,417,392,428,395,438,397,449,400,460,403,470,407,481,411,491,416,501,421,511,426,521,432,530,438,539,446,547,454,555,461,563,470,570,478,577,487,584,497,590,506,596,516,601,526,604,537,607,548,609,559,610,570,612,581,613,592,612,603,611,614,609,625,60…
camSar48,232,518,235,508,237,498,240,487,241,477,241,466,242,456,244,446,246,435,253,427,261,421,270,415,279,410,289,405,299,401,308,397,318,393,328,389,338,385,347,382,357,378,367,375,378,373,388,371,398,368,408,367,419,366,430,366,440,365,451,365,461,366,472,367,482,368,492,371,502,373,513,376,523,379,533,382,542,386,551,391,560,397,569,402,578,409,586,416,594,422,601,430,609,437,616,445,623,45…
camSar49,577,134,567,137,557,140,548,139,540,133,531,128,522,122,515,115,506,112,496,114,486,116,476,118,467,121,457,125,448,128,438,132,429,136,419,140,410,143,400,147,391,152,382,157,374,163,366,169,358,175,350,181,343,189,336,196,329,203,321,210,315,218,309,226,302,234,298,243,294,253,290,262,286,271,283,281,281,291,279,301,279,311,280,321,280,332,282,342,285,351,287,361,290,371,295,380,300,38…
camSar01,694,325,691,336,687,346,684,357,686,369,686,380,683,391,678,401,670,409,661,416,651,422,641,427,631,433,621,438,611,444,601,449,591,454,581,459,570,464,560,468,549,472,538,476,528,480,517,484,506,487,495,489,484,491,473,493,461,495,450,496,439,497,427,497,416,496,405,495,393,494,382,491,372,487,361,483,352,476,343,470,334,463,325,456,316,449,307,442,300,433,293,424,286,414,280,405,275,39…
camSar05,229,599,226,589,223,579,219,569,214,560,208,552,203,543,202,533,202,522,205,512,208,502,214,494,221,486,227,477,233,469,239,461,246,452,252,444,260,437,268,431,276,424,284,418,292,411,301,405,310,400,319,396,329,391,338,387,348,384,358,381,368,378,378,377,389,375,399,374,409,373,420,373,430,373,441,374,451,376,461,378,471,380,481,384,490,389,500,393,509,397,518,402,528,407,535,414,543,42…
camSar06,607,486,603,496,596,504,590,512,585,522,583,532,581,542,572,548,563,553,553,556,543,558,532,561,522,563,511,565,501,567,490,568,480,568,469,569,459,570,448,571,437,571,427,571,416,570,406,568,396,566,385,563,375,560,365,556,355,553,346,548,336,544,326,540,318,533,310,526,302,520,293,513,285,506,277,499,271,491,266,481,261,472,256,463,251,453,248,443,245,433,242,423,240,412,239,402,238,39…
camSar10,596,301,606,302,613,309,621,315,629,321,637,329,645,335,653,341,661,347,670,352,673,361,676,371,677,382,678,392,679,402,680,412,680,423,681,433,682,443,682,453,682,464,682,474,680,484,678,494,676,504,674,514,672,525,669,535,666,544,661,553,657,563,652,572,647,581,641,589,634,597,626,603,618,610,610,616,601,622,593,627,583,630,573,633,563,636,553,639,543,640,533,641,522,642,512,643,502,64…
camSar20,507,694,517,695,528,694,538,694,548,692,558,690,568,688,578,685,585,678,592,670,598,662,603,652,607,643,612,634,617,625,621,616,624,606,627,596,630,586,633,576,635,566,636,556,637,545,638,535,638,525,639,515,638,504,637,494,636,484,635,474,634,463,632,453,630,443,627,433,624,423,620,414,616,404,611,395,606,386,601,377,596,368,591,360,584,352,576,345,569,338,560,332,552,327,543,321,533,31…
camSar22,332,460,325,453,318,446,313,437,309,428,302,420,295,413,290,405,288,395,287,385,289,375,290,365,293,355,296,345,299,336,303,326,307,317,312,308,316,299,321,290,327,282,332,273,338,265,344,257,351,249,357,241,364,234,371,227,378,220,387,214,395,208,404,204,414,201,423,198,433,194,442,191,453,190,463,189,473,188,483,188,493,189,503,189,513,190,523,193,533,195,543,198,552,200,561,205,570,21…
camSar27,297,602,304,611,312,619,318,628,323,638,328,647,335,656,344,662,354,665,365,667,376,666,387,665,398,664,409,662,420,659,430,657,441,654,451,650,461,646,472,641,482,637,492,632,502,628,511,622,520,615,529,609,537,602,546,594,554,587,561,579,568,570,575,561,582,553,588,543,593,534,598,524,603,514,606,503,608,492,611,482,614,471,616,460,616,449,616,438,616,427,614,416,613,405,611,394,608,38…
camSar41,569,690,558,690,547,688,536,686,527,680,519,673,513,663,507,654,502,644,498,633,494,623,491,612,488,602,485,591,481,580,479,569,476,559,473,548,471,537,470,526,468,515,467,504,467,493,466,481,466,470,467,459,468,448,469,437,472,426,475,416,478,405,483,395,487,385,492,374,497,365,504,356,511,347,518,338,526,331,535,324,543,317,553,312,563,307,573,302,583,298,594,293,604,289,615,286,626,28…
camSar52,624,589,622,599,622,610,621,620,619,630,621,640,623,650,623,660,620,670,614,678,606,684,597,690,588,696,580,701,571,707,562,712,553,718,544,723,535,728,525,731,516,735,506,739,496,743,487,746,476,749,466,751,456,754,446,755,436,756,425,757,415,758,405,757,394,756,384,755,374,753,364,750,354,747,344,743,335,738,326,733,317,728,308,722,300,717,293,709,285,702,278,694,271,687,265,678,259,67…
camSar51,683,443,683,433,682,423,684,413,688,404,693,395,698,386,701,376,700,366,697,357,692,348,686,340,681,331,675,323,669,315,663,306,658,298,652,289,646,281,640,273,633,265,626,258,619,251,612,244,605,236,598,229,590,223,582,217,574,210,565,206,556,202,546,198,537,195,527,191,517,190,507,189,497,188,487,186,477,187,467,189,457,191,447,193,437,195,428,200,419,205,411,210,402,215,393,220,385,22…
alsKon05,449,654,446,646,443,637,441,629,440,620,439,612,434,605,432,596,427,589,422,582,417,575,411,568,407,560,406,551,409,543,411,535,413,526,418,519,423,512,423,503,427,495,432,488,435,480,438,471,441,463,445,455,448,447,452,439,455,431,459,423,464,415,468,407,473,400,478,393,482,385,487,378,492,370,497,363,501,355,506,348,511,341,517,334,523,327,528,321,534,314,539,307,544,300,549,292,554,28…
alsKon06,730,668,721,672,713,676,704,680,696,684,688,689,681,696,674,702,668,709,659,712,654,720,645,723,637,721,628,725,621,721,613,722,604,719,596,715,587,712,579,707,571,702,563,699,556,692,548,688,539,684,530,681,523,674,517,668,509,662,501,658,493,652,486,645,480,639,473,632,467,624,461,617,455,610,449,602,443,596,436,589,431,581,427,573,422,564,417,556,413,548,409,539,405,530,403,521,401,51…
alsKon07,676,224,668,220,660,216,653,212,645,209,636,207,630,203,626,195,618,192,612,186,604,183,596,184,587,187,579,190,572,194,565,199,556,201,549,206,542,210,534,213,526,218,519,222,510,224,503,228,495,233,487,236,479,240,472,244,464,248,457,253,450,258,443,263,436,268,428,272,420,276,413,282,406,286,399,291,393,298,386,303,380,309,373,314,367,320,360,327,354,333,348,339,342,345,336,352,331,35…
alsKon08,374,235,377,243,380,251,384,259,386,267,383,275,380,283,377,291,374,300,372,308,371,317,375,324,376,333,379,341,381,349,386,356,391,363,397,369,402,377,408,383,414,390,420,396,423,404,429,410,435,416,441,422,447,428,454,434,461,439,466,446,473,452,480,457,487,463,493,468,501,472,508,477,512,485,518,490,526,495,533,499,540,505,547,510,555,514,561,520,568,526,576,526,583,532,590,537,597,54…
alsKon09,215,495,216,486,218,477,223,469,230,463,237,457,244,450,247,442,247,432,252,425,257,417,258,408,266,403,274,399,282,395,291,392,300,388,309,386,318,383,327,382,336,381,346,380,355,379,364,377,373,376,383,375,392,377,401,377,410,376,420,376,429,375,438,374,448,375,456,378,465,375,475,377,484,377,493,379,502,380,511,382,521,383,530,384,539,384,548,387,557,389,566,388,575,390,584,393,593,39…
alsKon10,732,622,738,617,742,611,743,603,745,595,747,588,751,581,754,574,759,567,763,561,768,555,772,548,770,541,769,533,767,526,765,518,763,512,759,505,759,497,756,490,752,484,748,477,745,470,740,465,735,459,732,452,726,447,720,442,715,436,710,430,705,424,700,418,695,412,689,407,682,403,676,398,670,392,668,385,663,380,657,375,651,370,645,365,638,361,633,356,626,351,620,346,614,342,608,337,601,33…
alsKon11,860,299,864,307,867,315,869,324,867,332,865,341,868,349,871,357,873,366,869,373,866,380,864,388,857,393,852,400,846,407,839,412,835,420,827,424,823,432,818,439,810,442,804,448,799,455,793,461,787,468,782,476,776,482,769,486,763,492,757,496,749,501,742,506,738,513,731,518,724,523,717,528,709,533,702,538,694,542,687,547,679,550,670,553,664,559,656,562,648,564,639,567,632,572,624,576,616,57…
alsKon12,326,530,325,521,325,513,329,506,337,502,343,497,349,490,355,484,359,477,363,469,367,462,373,456,380,450,388,446,396,444,405,442,413,441,422,441,430,440,439,439,448,438,456,438,465,437,473,436,482,436,491,436,499,436,508,436,517,435,525,435,534,434,542,433,551,432,560,431,568,431,577,431,585,431,594,432,603,432,611,433,620,434,628,436,637,437,645,437,654,438,663,438,671,439,680,441,688,44…
alsKon14,757,255,752,248,746,242,737,242,730,246,722,249,713,249,705,249,696,248,689,244,681,241,673,239,665,236,657,236,649,239,642,243,634,246,626,250,619,255,612,260,606,265,599,271,592,276,585,280,578,285,571,290,564,294,556,299,549,304,542,309,535,314,529,319,522,324,515,328,507,333,500,338,493,343,486,348,480,353,474,359,467,365,461,370,454,375,447,381,441,386,434,392,429,398,423,404,417,41…
alsKon15,792,688,783,691,774,695,765,698,755,700,747,704,740,711,733,718,726,724,718,730,710,735,700,736,691,735,681,734,672,730,663,726,655,722,646,717,637,712,629,707,621,702,612,698,603,694,595,689,587,684,579,679,571,673,563,668,554,663,545,660,539,653,531,648,522,644,514,638,506,633,498,627,490,622,482,617,473,612,465,607,457,602,449,596,441,591,433,585,425,580,417,574,410,568,402,561,395,55…
alsKon16,581,736,580,727,577,718,571,712,562,708,555,703,547,698,540,692,535,684,533,676,532,666,530,657,532,648,533,639,535,630,536,621,538,612,539,603,541,594,543,585,546,576,547,567,549,558,551,549,553,540,556,531,559,523,562,514,564,505,566,496,569,487,572,478,576,470,580,462,584,453,588,445,591,437,595,428,598,420,603,412,607,404,612,396,617,388,622,380,627,372,632,365,637,357,642,349,648,34…
alsKon18,278,180,277,189,276,198,272,206,266,212,261,220,257,227,257,236,256,245,258,254,261,262,264,271,269,278,274,285,277,294,279,302,284,309,287,318,293,325,297,333,300,341,303,349,309,356,315,363,319,371,323,378,328,386,331,394,335,402,340,410,345,417,351,424,356,431,360,439,365,446,371,453,375,461,380,468,387,474,391,482,396,489,403,494,407,502,413,509,419,515,425,522,431,528,438,535,444,54…
alsKon19,312,597,319,591,327,587,333,582,337,574,341,566,339,558,341,550,340,543,341,534,344,527,348,520,355,516,363,512,371,510,378,505,386,502,393,497,400,491,408,488,417,486,425,483,433,480,439,475,447,471,455,468,464,466,472,463,480,459,488,455,497,453,505,450,514,447,522,444,531,442,539,441,548,439,556,437,564,439,573,437,581,433,589,434,598,433,607,432,616,432,625,431,634,430,643,431,651,43…
alsKon20,830,225,835,232,839,240,843,247,850,252,854,259,858,267,859,276,859,284,858,293,857,302,852,308,849,316,847,324,844,332,840,340,839,348,834,355,828,361,825,369,822,377,816,383,809,388,809,396,805,403,799,409,794,416,791,423,785,429,778,434,778,442,773,449,766,454,760,460,755,467,749,473,743,479,737,484,737,493,732,499,726,506,719,511,712,516,706,522,699,527,693,533,687,539,681,546,675,55…
alsKon21,642,681,633,682,625,685,618,691,609,693,600,694,590,696,582,694,573,692,565,688,560,681,551,678,545,671,542,663,535,658,529,651,522,645,516,639,510,632,504,626,496,623,489,617,483,610,478,603,475,596,470,589,463,585,458,578,451,572,444,566,439,558,432,552,425,547,419,540,413,533,407,526,400,520,396,512,391,505,385,498,380,491,374,483,370,475,366,467,360,460,353,454,347,447,343,439,337,43…
alsKon22,679,581,676,573,673,565,670,557,666,549,662,542,660,534,661,526,653,521,647,515,641,510,632,509,624,506,616,503,608,502,599,502,591,501,582,498,574,496,565,495,557,494,548,492,540,491,532,489,523,487,515,485,507,482,499,479,490,477,482,474,474,471,466,469,458,467,449,465,441,461,433,458,425,455,417,453,409,450,400,448,392,446,384,443,376,441,367,439,359,437,350,435,342,433,334,430,325,43…
alsKon23,316,632,324,634,330,640,335,646,340,652,345,659,351,665,357,671,364,675,372,679,380,679,389,678,397,677,405,676,414,675,421,672,429,669,438,667,446,665,454,663,462,662,470,659,478,655,485,651,493,648,500,644,508,640,515,636,523,633,530,629,538,625,545,621,552,617,559,612,566,608,573,603,580,598,587,594,595,589,601,584,607,579,614,573,620,568,627,562,634,557,640,552,646,546,652,540,658,53…
alsKon24,262,153,271,153,281,152,290,151,300,150,307,144,315,139,324,135,333,134,342,134,351,137,360,141,367,145,373,152,379,160,384,168,389,176,396,183,402,189,409,196,416,202,423,209,429,217,436,223,443,230,449,237,456,244,462,251,468,258,474,265,482,271,489,278,494,285,499,293,506,300,513,307,519,314,525,321,532,328,539,334,545,341,551,348,558,355,564,362,572,368,579,374,583,383,589,390,596,39…
alsKon25,91,493,96,500,101,507,105,515,108,523,110,532,114,540,120,546,128,549,136,552,144,555,152,558,160,562,168,565,177,568,185,571,193,573,202,576,210,579,217,583,225,587,234,589,242,590,251,592,259,595,267,597,276,600,284,602,293,605,301,606,310,608,318,610,327,612,335,615,344,617,352,619,361,620,370,620,379,621,387,623,396,625,405,625,413,626,422,626,431,626,440,626,448,627,457,628,466,629,…
alsKon27,540,667,532,667,524,668,516,667,508,665,500,663,491,662,484,665,475,664,467,664,459,663,452,659,446,654,440,648,436,641,431,635,428,628,426,620,422,613,418,606,414,598,410,591,406,584,403,576,399,569,396,561,393,554,391,546,388,538,384,531,382,523,381,515,378,507,375,499,374,491,372,483,371,475,369,467,367,459,366,451,366,443,366,434,366,426,365,418,364,410,364,402,364,393,365,385,367,37…
alsKon28,225,187,232,193,240,199,247,198,256,199,265,195,274,193,282,188,290,186,300,185,309,187,318,189,327,192,335,197,343,202,351,207,359,212,366,217,374,222,382,228,389,234,397,239,404,245,411,251,418,258,425,264,432,270,440,276,447,281,454,287,461,294,468,300,475,306,481,314,487,321,493,328,499,335,506,341,513,348,519,355,526,362,532,369,538,376,545,382,551,389,557,396,564,403,570,410,576,41…
alsKon29,694,739,685,736,677,733,667,733,658,732,649,733,640,735,632,739,624,737,615,735,606,733,598,729,591,723,584,716,578,710,572,703,567,695,562,687,557,679,550,674,544,668,540,660,535,652,530,645,525,637,521,628,516,621,511,613,506,605,502,597,499,588,497,579,491,572,489,563,484,556,482,548,479,539,476,531,473,522,471,513,468,504,466,495,464,486,462,477,460,468,459,459,457,450,455,441,455,43…
alsKon31,388,372,393,379,398,387,401,395,402,404,399,412,395,419,390,427,384,433,381,441,382,450,378,458,377,466,380,475,383,483,388,490,392,498,397,506,401,513,406,521,410,528,416,535,420,542,424,550,430,557,436,564,441,571,448,576,454,582,459,590,463,598,469,604,474,611,481,616,488,622,492,629,498,635,504,642,513,645,518,652,522,659,530,663,537,669,544,674,551,680,557,686,564,692,572,696,580,69…
alsKon32,411,690,419,685,426,680,432,673,438,666,447,666,456,664,465,663,475,663,483,659,491,654,496,647,500,638,505,630,509,622,513,613,515,604,517,595,518,586,520,577,521,568,523,558,524,549,526,540,527,531,529,522,531,513,533,503,534,494,536,485,538,476,539,467,539,457,540,448,541,439,542,430,544,421,546,411,547,402,548,393,548,384,548,374,549,365,551,356,552,347,553,338,555,328,556,319,557,31…
alsKon33,98,569,106,573,114,577,118,585,122,593,125,602,128,610,130,619,130,628,134,636,140,643,146,649,154,653,162,658,170,662,178,665,187,667,196,669,205,670,213,675,221,679,229,681,238,684,247,687,255,688,264,690,273,694,281,696,290,695,299,697,307,700,316,700,325,704,333,707,342,707,351,710,360,710,369,709,378,709,386,712,393,717,402,715,411,717,420,719,429,720,438,720,447,721,456,723,465,724…
alsKon34,847,287,840,292,832,294,829,303,824,310,826,319,826,328,823,336,818,343,811,348,807,356,799,360,793,367,786,372,779,378,771,382,762,385,754,389,746,393,738,397,730,400,722,404,714,408,705,411,697,414,688,418,680,421,671,424,663,426,654,429,645,431,637,434,628,436,619,439,611,441,602,443,593,446,585,448,576,450,567,449,559,452,551,456,542,457,533,457,525,460,516,461,507,463,498,466,490,46…
alsKon35,551,369,547,377,544,385,540,393,536,401,532,409,535,417,538,425,541,433,544,442,546,450,546,459,544,467,539,475,535,483,530,490,524,496,517,502,511,509,506,515,500,522,494,529,488,535,481,541,475,547,470,554,464,560,457,566,450,571,443,577,436,582,430,588,424,595,417,600,409,604,402,609,395,614,387,619,380,624,373,628,364,631,357,636,349,641,341,644,333,648,325,651,318,655,310,660,302,66…
alsKon36,254,246,252,254,249,262,246,270,243,277,237,283,232,289,225,295,219,300,213,306,207,312,205,319,203,328,203,336,205,343,208,351,210,359,211,367,212,376,217,383,217,391,219,399,223,405,224,413,227,421,230,429,233,436,237,444,242,450,244,458,247,465,252,471,256,479,259,486,263,493,268,500,272,507,277,514,282,521,287,527,291,534,296,541,300,548,306,554,312,560,318,565,324,571,330,576,335,58…
alsKon37,413,146,408,154,412,162,415,170,424,172,433,174,442,178,451,179,459,181,467,186,475,189,481,196,487,203,487,212,492,220,497,228,500,236,505,244,507,253,510,262,514,270,517,279,520,288,523,296,526,305,529,313,534,321,537,330,540,339,543,348,545,357,548,366,551,374,553,383,554,392,557,401,560,409,561,419,564,427,567,436,568,445,570,454,572,463,575,472,576,481,577,490,578,499,579,509,580,51…
alsKon38,360,762,352,758,345,752,339,744,333,738,326,731,319,727,310,725,300,725,292,722,284,719,276,717,268,712,264,704,261,695,258,686,253,679,254,670,249,662,247,654,248,645,245,636,243,627,240,618,237,609,240,601,238,593,235,584,235,574,232,566,231,557,233,548,231,540,230,531,231,522,229,513,228,504,227,494,225,485,226,477,229,468,228,459,226,449,228,440,229,431,229,422,230,412,232,403,234,39…
alsKon39,549,705,551,696,556,691,563,686,569,679,577,676,585,674,594,673,602,671,608,665,614,660,618,655,624,648,627,641,627,632,629,624,632,616,633,607,637,599,640,591,639,583,640,574,642,566,643,557,645,549,647,540,647,532,647,523,648,514,649,506,647,497,648,488,649,480,651,471,651,462,650,454,649,445,648,437,647,428,645,419,646,411,645,402,643,394,642,385,642,376,641,368,639,359,638,351,637,34…
alsKon40,633,640,624,639,615,642,607,646,599,650,594,659,588,665,579,667,570,668,560,668,551,667,542,669,534,664,525,663,517,659,508,656,499,654,491,650,483,644,475,640,467,635,458,631,450,626,442,621,434,617,426,611,419,605,411,600,403,594,396,588,388,583,380,578,373,572,365,567,358,560,350,554,344,548,337,541,331,534,325,526,319,519,313,511,308,504,301,497,294,491,289,483,284,475,279,467,274,45…
alsKon41,521,713,512,710,503,706,495,702,488,696,479,693,470,692,460,692,451,689,444,684,439,676,435,669,433,660,429,651,429,642,428,633,424,624,421,615,420,606,418,596,416,587,415,578,414,568,412,559,411,550,410,540,409,531,408,521,408,512,407,503,407,493,407,484,404,475,401,466,403,456,405,447,403,438,402,428,402,419,403,410,405,400,406,391,407,382,407,372,407,363,407,353,409,344,410,335,412,32…
alsKon42,313,244,320,250,327,256,335,260,344,259,353,259,362,258,371,256,380,255,388,259,394,266,402,269,410,274,416,280,423,287,429,294,435,301,440,308,446,315,452,322,458,329,465,335,471,342,476,350,482,357,487,365,492,372,497,380,502,388,507,395,512,403,517,410,523,418,528,425,534,432,539,440,544,447,549,455,554,463,559,470,564,478,569,486,574,493,579,501,584,509,589,516,593,525,598,533,602,54…
alsKon43,697,645,700,636,701,627,699,618,692,612,685,605,678,600,670,594,665,587,662,578,660,569,659,560,661,551,662,542,664,532,667,523,670,515,673,506,669,497,673,489,676,480,679,471,681,462,683,453,685,444,687,434,688,425,690,416,693,407,695,398,696,389,698,379,699,370,702,361,705,352,708,343,711,335,714,326,717,317,719,308,722,299,726,290,729,281,732,273,735,264,738,255,741,246,744,237,747,22…
alsKon44,675,536,682,532,685,524,685,516,684,507,685,499,689,491,692,484,695,476,698,468,701,459,700,451,699,443,696,435,692,427,687,421,681,415,677,407,673,399,668,393,663,386,660,378,656,371,651,364,646,357,641,350,636,344,633,336,627,331,622,324,617,317,612,310,607,304,601,297,596,290,590,284,585,278,578,272,572,266,566,260,561,253,556,246,550,240,544,234,538,228,532,222,526,217,519,211,513,20…
alsKon45,235,214,235,223,233,232,230,240,227,248,224,257,221,265,217,273,216,282,217,290,221,299,225,306,230,314,235,322,240,328,247,334,253,341,259,347,265,354,272,360,279,366,286,371,293,377,300,382,306,388,313,394,321,398,329,403,336,408,344,413,351,418,359,422,366,427,374,432,382,436,390,440,397,445,405,449,413,452,421,456,430,460,438,463,446,466,455,470,463,473,471,476,480,479,488,481,497,48…
alsKon46,484,699,478,692,472,686,464,681,456,678,447,675,438,673,430,670,422,666,416,660,410,653,404,647,402,638,400,630,398,621,397,612,396,603,396,594,397,585,397,576,396,567,396,558,395,549,395,540,395,531,395,522,395,512,395,503,395,494,395,485,395,476,396,467,396,458,397,449,399,441,401,432,402,423,401,415,405,406,405,397,405,388,408,380,411,372,413,363,414,354,417,346,419,337,422,328,424,32…
alsKon47,837,537,829,534,821,536,814,541,808,547,801,554,794,558,786,562,777,564,768,564,760,563,751,561,742,559,734,556,725,554,716,552,708,550,699,549,690,549,681,548,674,543,665,542,656,541,648,540,639,538,631,536,622,532,614,529,606,525,598,523,589,520,581,516,573,512,564,510,556,509,548,506,539,502,531,498,523,495,515,492,507,488,500,483,493,477,486,472,477,469,469,466,461,462,453,458,445,45…
alsKon48,722,695,714,691,705,688,696,687,687,688,678,691,670,695,662,698,653,700,644,698,636,694,628,689,620,685,612,680,606,674,599,667,593,661,586,655,579,649,572,643,565,637,558,631,551,625,544,619,537,614,530,608,523,602,516,596,509,591,502,585,495,579,488,573,481,567,474,561,468,555,461,548,455,542,449,536,443,529,437,521,431,514,424,508,418,502,412,495,406,488,401,481,395,474,389,467,384,45…
alsKon50,607,241,607,249,607,258,609,266,611,274,614,281,619,288,622,296,622,304,618,311,614,318,609,325,605,332,601,339,596,346,591,353,586,360,582,367,576,373,571,380,566,386,561,392,555,399,549,405,544,411,539,417,533,424,528,430,523,437,517,443,512,449,505,455,499,460,492,465,485,470,479,475,472,480,466,486,460,491,454,497,448,503,441,506,433,510,427,515,422,522,416,527,408,531,403,537,399,54…
alsKon51,894,200,893,209,896,218,901,225,907,232,910,241,912,249,913,259,913,268,912,277,910,286,907,295,902,302,897,310,892,318,887,325,882,333,877,341,872,348,867,356,862,364,857,371,850,378,844,385,837,391,830,397,825,404,819,412,812,417,807,425,803,433,795,437,788,443,781,449,774,456,768,462,761,468,753,473,746,478,738,483,730,488,723,494,716,499,707,503,699,507,691,511,683,516,675,519,665,51…
alsKon17,770,150,768,159,765,168,765,176,767,185,768,194,769,203,768,212,766,221,762,229,757,237,751,244,745,250,738,257,732,263,725,270,718,275,711,281,703,286,696,292,689,297,681,303,674,308,666,312,658,317,651,322,643,327,635,332,627,336,619,340,611,344,603,348,594,352,586,356,578,360,570,364,561,367,552,370,544,373,535,376,526,379,518,381,509,382,499,383,490,385,481,386,472,386,463,387,454,38…
alsKon16,580,734,578,725,577,716,569,712,562,706,554,702,546,696,539,690,536,682,533,673,532,664,531,655,532,646,534,636,535,627,537,618,538,609,539,600,541,591,542,582,544,573,546,564,548,555,550,546,553,537,555,528,558,519,560,510,563,502,566,493,570,484,573,476,576,467,580,459,583,450,587,441,591,433,595,425,599,417,604,409,608,401,612,393,617,385,622,377,627,369,632,361,636,353,642,346,649,33…
alsKon25,85,472,85,481,86,489,92,495,98,501,103,508,105,517,107,525,111,533,115,541,120,547,127,552,135,555,144,558,152,560,161,562,169,565,177,568,185,571,193,574,201,578,209,581,217,584,225,588,234,589,242,591,251,593,259,596,267,599,276,601,284,603,293,605,301,607,310,609,318,612,326,614,335,616,343,617,352,619,361,620,369,622,378,623,386,624,395,625,404,626,412,627,421,628,430,628,438,629,447…
alsKon26,882,116,891,117,900,121,907,127,913,134,920,140,928,146,936,149,945,151,953,155,958,163,959,172,961,182,962,191,964,200,965,210,966,219,966,228,967,238,967,247,968,257,968,266,968,276,968,285,968,294,968,304,968,313,968,323,967,332,966,341,965,351,964,360,962,369,961,379,960,388,958,397,957,407,955,416,954,425,952,434,950,444,948,453,945,462,943,471,940,480,938,489,936,498,933,508,931,51…
gusGoz01,289,201,297,201,305,201,313,201,321,202,328,204,334,209,340,215,346,220,351,226,354,234,357,241,360,248,363,256,365,263,368,271,372,278,376,285,380,292,384,299,388,306,392,313,395,320,399,327,403,334,406,341,410,348,413,356,416,363,418,370,421,378,424,385,426,393,428,401,429,409,431,417,432,424,431,432,430,440,429,448,427,456,425,464,424,471,421,479,419,487,417,495,416,502,414,510,412,51…
gusGoz02,440,427,444,419,449,410,452,402,454,393,457,384,458,374,456,365,453,357,455,348,460,339,466,332,473,327,481,321,488,315,495,309,503,304,511,299,518,293,526,288,534,284,542,279,550,274,558,269,566,264,574,260,583,256,592,252,600,249,609,246,618,244,627,242,636,240,646,239,655,239,664,239,674,238,683,239,692,240,702,241,711,242,720,243,730,244,739,245,748,247,757,249,766,251,775,255,783,25…
gusGoz03,141,423,144,431,146,440,147,449,149,457,150,466,151,475,152,484,153,492,154,501,158,508,166,513,173,518,180,524,187,528,195,532,203,536,211,540,219,544,227,548,234,552,242,556,250,560,259,562,267,565,276,568,284,570,292,573,301,575,309,578,318,581,326,583,335,583,344,584,353,584,361,585,370,586,379,586,388,585,397,585,405,584,414,583,423,581,431,579,440,577,448,574,457,571,465,568,473,56…
gusGoz04,551,673,542,672,533,670,524,669,515,667,506,666,498,665,488,665,480,666,471,668,462,669,453,667,446,662,439,656,432,650,425,645,419,638,413,631,407,624,402,617,396,610,391,603,385,596,380,589,374,582,369,575,363,567,358,560,353,553,348,545,344,537,339,529,336,521,332,513,329,504,325,496,322,488,319,479,316,471,314,462,313,453,311,444,309,435,308,427,306,418,305,409,305,400,305,391,305,38…
gusGoz05,683,524,684,516,685,507,687,499,688,490,691,482,693,474,697,466,701,459,704,451,704,443,702,434,700,426,697,418,693,411,689,403,684,396,679,389,675,382,670,375,665,368,660,361,655,354,651,347,647,339,643,332,638,324,634,317,629,310,623,304,618,297,613,290,607,284,601,278,595,271,589,265,583,259,577,253,571,248,564,243,557,238,551,232,544,228,536,223,529,218,522,214,514,210,506,207,499,20…
gusGoz06,373,671,364,668,356,665,347,663,338,660,329,658,321,659,312,662,303,662,294,661,287,655,280,649,275,641,270,634,266,626,262,617,259,609,255,600,252,592,248,584,244,575,240,567,236,559,233,550,229,542,227,533,225,524,223,515,221,506,218,498,216,489,215,480,214,470,213,461,213,452,214,443,214,434,215,425,217,416,218,407,220,398,223,389,226,381,228,372,231,363,234,354,238,346,241,338,246,33…
gusGoz07,628,550,622,556,616,563,610,569,603,574,597,581,593,588,590,596,584,602,578,609,570,611,561,613,553,614,544,615,535,616,527,615,518,615,509,613,501,612,492,611,484,611,475,611,466,611,458,610,449,609,440,607,432,606,423,604,415,603,406,601,398,599,389,597,381,594,373,591,365,587,358,583,350,578,343,574,335,569,328,564,322,558,316,553,310,546,304,539,299,532,295,525,291,517,288,509,285,50…
gusGoz08,629,458,634,465,630,476,627,486,627,497,627,505,626,513,626,521,626,528,626,536,625,544,624,552,621,559,617,565,612,572,608,578,601,582,595,586,588,591,581,594,574,598,568,601,561,605,553,608,546,610,538,612,531,614,523,616,516,618,508,619,500,621,493,621,485,621,477,622,469,622,462,621,454,621,446,620,438,619,431,618,423,617,416,614,408,612,401,609,394,605,387,602,380,600,372,597,365,59…
gusGoz09,848,459,853,452,857,445,861,438,863,430,865,422,868,414,871,406,874,399,879,392,883,385,884,377,884,369,882,361,880,353,876,345,871,338,866,332,862,325,857,318,852,311,847,305,841,299,836,292,831,286,826,279,821,272,816,266,812,259,807,252,800,247,794,242,787,237,781,232,774,227,767,222,761,217,754,212,747,207,740,204,732,200,725,196,717,193,710,189,702,186,694,184,686,182,678,180,671,17…
gusGoz10,721,234,711,230,702,223,692,218,685,215,677,211,669,207,662,202,654,198,646,194,638,195,629,196,621,199,614,203,606,207,598,211,591,215,583,220,576,224,569,229,561,233,554,238,547,243,540,247,532,252,525,257,518,262,511,267,504,272,496,276,490,282,483,288,477,294,470,299,464,305,457,311,452,317,446,324,440,330,435,337,431,345,426,352,421,359,417,366,412,374,408,382,405,390,402,398,399,40…
gusGoz11,177,373,176,365,175,357,176,350,176,342,177,334,177,326,177,319,177,311,178,303,178,295,180,288,185,281,190,276,196,270,202,265,208,261,214,256,221,252,228,248,234,244,241,241,248,237,255,233,262,229,269,226,276,222,283,219,290,215,297,211,304,208,311,204,318,201,325,198,332,195,340,194,347,193,355,192,363,190,370,188,378,188,386,188,394,188,402,187,409,187,417,188,425,189,433,190,440,19…
gusGoz12,450,111,457,116,464,121,472,122,480,125,488,129,496,133,503,137,511,140,519,143,528,145,535,148,540,155,545,162,549,169,552,177,556,185,559,193,563,201,566,209,569,217,572,225,574,233,577,241,579,249,582,258,584,266,586,274,589,283,591,291,593,299,595,308,596,316,597,324,597,333,598,342,599,350,599,359,599,367,599,376,597,384,596,393,594,401,592,410,590,418,588,426,584,434,581,442,577,44…
gusGoz13,294,169,302,163,311,160,320,156,329,152,338,149,347,144,355,138,362,131,368,124,377,118,386,116,396,117,405,119,415,122,425,124,433,128,442,133,451,138,460,141,469,145,477,150,486,155,495,160,503,164,512,170,520,175,528,181,535,187,543,194,550,200,558,206,564,214,570,222,576,230,582,237,588,245,593,253,598,262,602,271,607,280,611,288,615,297,618,307,621,316,623,326,626,335,628,345,629,35…
gusGoz14,268,523,267,514,265,504,261,496,256,488,251,480,248,471,245,462,242,453,239,444,239,435,241,426,244,417,249,409,255,402,261,395,266,387,272,379,278,372,284,365,291,359,298,352,304,346,311,339,318,332,325,326,333,321,340,314,347,308,354,302,361,296,369,291,377,286,386,282,394,278,403,274,412,271,420,267,429,263,438,261,447,258,456,255,465,253,474,251,484,249,493,247,502,246,511,244,521,24…
gusGoz15,804,291,811,297,818,303,827,308,835,312,843,316,852,320,858,327,862,335,865,344,867,353,868,362,869,372,869,381,869,390,870,400,871,409,871,418,871,428,871,437,872,446,872,456,873,465,873,474,871,484,869,493,867,502,865,511,864,520,862,529,860,539,858,548,855,557,851,565,849,574,846,583,842,591,837,599,832,607,826,614,820,622,814,629,808,636,801,643,795,649,788,655,780,661,773,667,765,67…
gusGoz16,326,204,323,213,320,222,317,230,314,239,311,248,307,257,301,263,293,269,288,277,283,284,279,292,280,302,282,311,284,320,287,329,289,338,292,347,295,356,297,365,300,374,302,383,306,392,310,400,313,409,317,417,321,426,326,434,330,442,334,451,339,459,344,467,349,475,354,482,361,489,367,496,374,503,380,509,387,516,394,522,401,528,409,533,417,538,425,543,433,547,442,551,450,555,459,558,468,56…
gusGoz17,924,508,924,517,924,529,924,537,924,546,924,555,925,564,926,572,926,581,925,590,923,598,917,605,911,612,905,617,898,623,891,629,884,633,876,638,869,642,861,647,853,651,846,655,838,659,830,663,822,667,814,671,806,675,798,677,789,680,781,683,773,685,764,686,755,688,747,689,738,690,729,691,721,690,713,690,703,689,695,687,686,685,678,682,669,680,661,678,652,675,644,673,635,670,628,666,620,66…
gusGoz18,528,151,520,155,512,158,504,162,496,162,487,162,479,164,470,165,462,168,454,171,446,175,439,180,434,187,429,194,425,202,422,210,419,218,416,226,413,235,411,243,408,251,406,260,404,268,402,276,400,285,398,293,395,302,393,310,390,318,388,327,386,335,385,344,383,352,383,361,383,370,383,378,383,387,382,395,381,404,380,413,381,421,381,430,382,439,382,447,383,456,383,465,385,473,387,482,390,49…
gusGoz19,389,360,386,368,383,375,380,383,377,390,374,398,371,405,368,413,366,420,362,428,359,435,357,443,355,451,357,458,358,466,362,474,366,481,370,488,374,495,378,502,382,509,386,515,391,522,395,529,400,535,406,541,411,547,416,553,422,559,427,565,433,571,439,576,445,582,451,587,457,593,463,598,469,604,475,609,482,612,490,616,497,620,504,623,511,626,519,629,527,632,534,635,542,636,550,638,558,64…
gusGoz20,482,182,473,187,462,191,452,195,444,195,435,194,426,194,418,195,410,199,404,205,397,210,391,217,386,224,381,231,375,237,371,245,366,252,361,259,357,267,352,274,348,282,344,289,340,297,335,304,331,312,327,320,323,327,319,335,315,343,310,350,307,358,304,366,300,374,297,382,294,390,292,399,290,407,288,416,287,424,286,433,285,442,284,450,284,459,284,468,284,476,285,485,287,493,289,502,291,51…
gusGoz21,686,475,684,464,682,453,685,442,686,433,687,424,688,416,688,407,688,398,688,389,686,381,683,373,679,365,675,357,669,351,663,344,657,338,651,332,644,325,638,319,631,314,624,309,617,304,609,299,602,295,594,290,587,285,579,281,572,277,564,272,556,269,548,265,540,261,532,258,524,255,515,253,507,251,498,250,489,249,481,247,472,246,463,247,454,248,446,248,437,247,428,247,420,248,411,250,402,25…
gusGoz22,373,615,373,606,370,598,366,591,361,583,357,575,353,567,349,559,345,551,342,543,341,534,339,526,340,517,342,508,345,500,348,492,351,483,354,475,357,467,360,458,363,450,366,442,370,434,373,426,377,418,381,410,386,402,390,395,396,388,401,381,407,374,413,367,418,360,424,354,430,347,437,341,443,336,450,330,457,324,464,319,471,313,478,308,485,303,492,298,500,293,507,289,515,284,522,279,531,27…
gusGoz23,587,601,578,601,568,602,559,602,550,602,540,602,531,601,522,600,513,599,503,598,494,597,486,592,479,586,474,579,469,571,463,563,458,556,453,548,448,540,443,532,438,524,434,516,430,507,425,499,421,491,416,483,412,474,408,466,404,458,400,449,396,441,392,432,388,424,385,415,382,406,380,397,379,388,378,378,377,369,378,360,379,351,379,341,380,332,381,323,383,314,385,304,388,296,392,287,395,27…
gusGoz24,518,174,511,169,505,163,498,158,491,154,484,149,476,144,469,140,462,135,454,131,446,129,438,128,429,130,421,132,413,135,406,139,398,143,390,147,383,151,375,154,367,158,360,162,352,166,345,170,337,174,329,178,322,182,314,186,307,191,300,196,294,201,287,207,281,212,275,218,268,224,262,230,256,236,250,242,245,249,240,256,234,262,229,269,224,276,221,284,217,292,214,299,210,307,208,315,206,32…
gusGoz25,812,308,803,303,795,297,788,292,781,290,774,285,769,279,764,272,758,267,751,262,744,259,735,258,727,257,719,259,711,261,703,264,695,267,688,270,680,273,672,276,665,279,657,282,649,285,642,289,634,293,627,296,620,301,614,306,607,311,600,315,592,319,586,324,580,329,573,335,568,341,563,348,558,354,552,360,546,366,541,372,536,379,531,386,528,393,525,401,522,409,519,417,516,424,514,432,511,44…
gusGoz26,453,685,462,687,471,689,480,689,489,686,498,685,507,684,517,684,526,685,535,685,545,684,554,682,562,677,569,671,576,665,582,659,587,651,592,643,597,635,603,628,609,621,614,613,619,605,624,597,629,590,634,582,640,574,645,567,650,559,655,551,659,543,663,534,666,526,670,517,673,508,677,500,680,491,681,482,683,473,684,463,686,454,687,445,687,436,688,426,687,417,686,408,685,399,683,390,681,38…
gusGoz27,551,253,545,258,538,263,532,269,526,275,521,280,515,286,508,291,503,297,499,304,498,312,498,320,499,329,500,337,502,345,504,353,506,360,508,368,510,376,513,384,515,392,518,399,520,407,524,415,527,422,530,430,534,437,538,444,542,451,546,458,550,465,555,472,560,478,564,485,570,491,576,496,582,502,588,507,594,513,600,518,606,524,612,530,618,535,625,539,632,544,639,548,647,550,655,552,663,55…
gusGoz28,406,176,400,182,395,189,389,195,384,201,375,203,368,207,361,211,356,218,352,226,348,233,346,241,344,250,342,258,340,266,338,275,337,283,336,291,335,300,334,308,333,317,333,325,334,333,334,342,335,350,336,359,336,367,337,376,337,384,338,393,339,401,341,409,343,418,345,426,347,434,350,442,353,450,357,457,361,465,365,472,370,479,374,487,379,493,385,500,390,506,396,513,402,519,408,525,414,53…
gusGoz29,442,625,435,621,427,618,418,617,410,616,402,616,393,618,385,621,377,622,368,621,360,620,353,615,347,610,341,604,335,597,330,591,325,584,320,577,315,570,311,563,308,555,305,547,301,539,297,532,292,525,288,517,283,511,278,504,273,497,268,490,263,483,258,476,253,470,248,463,243,456,238,448,234,441,229,434,225,427,221,419,217,412,214,404,212,396,209,388,208,379,206,371,205,362,204,354,204,34…
gusGoz30,511,692,505,687,499,681,491,678,484,675,476,673,468,670,461,666,456,660,453,653,452,645,451,636,451,628,451,620,451,612,451,604,451,595,451,587,451,579,451,571,451,563,451,555,452,546,452,538,452,530,453,522,453,514,454,506,456,497,457,489,457,481,458,473,458,465,459,457,460,449,462,441,463,433,464,424,466,416,469,409,472,401,475,394,478,386,482,379,486,372,490,365,495,358,500,352,506,34…
gusGoz31,590,633,583,628,575,626,567,625,559,624,550,625,542,627,534,629,525,629,517,629,509,627,502,623,496,618,491,611,487,603,483,596,478,589,473,583,467,577,465,569,463,561,458,553,454,546,449,539,445,532,440,525,435,518,431,511,425,505,419,499,414,493,409,486,404,479,399,472,395,465,390,458,386,451,381,444,377,436,374,428,371,421,369,413,367,404,365,396,364,388,362,380,361,371,359,363,358,35…
gusGoz32,734,559,726,558,718,561,712,566,705,572,698,576,691,581,685,586,679,592,673,598,665,599,656,598,648,596,640,593,632,590,624,587,616,585,608,582,600,578,593,575,585,572,577,569,569,566,561,563,553,561,545,558,537,556,529,553,521,551,512,548,504,546,496,544,488,541,480,539,472,535,464,532,457,529,449,526,441,523,433,519,426,514,419,510,412,505,405,501,398,496,392,489,387,483,382,476,377,46…
gusGoz33,569,685,562,680,555,676,547,673,538,670,530,667,522,665,513,663,505,662,496,660,488,657,481,653,475,647,469,641,467,632,464,624,462,616,459,608,456,599,454,591,451,583,449,575,446,567,444,558,441,550,438,542,435,534,433,526,430,518,427,509,425,501,423,493,421,484,419,476,417,467,415,459,412,451,410,443,408,434,406,426,406,417,405,409,405,400,405,391,404,383,403,374,402,366,403,357,405,34…
gusGoz34,433,582,421,579,414,571,408,563,407,555,407,547,404,539,400,531,395,524,391,517,385,511,379,506,375,498,372,491,369,483,366,475,364,467,365,459,367,451,370,443,373,435,375,427,377,419,378,410,380,402,381,394,383,386,385,377,387,369,390,362,394,354,396,346,398,338,401,330,405,323,410,316,415,309,419,302,423,294,428,288,434,281,439,275,445,269,452,264,458,259,465,253,471,248,477,242,483,23…
gusGoz35,352,673,359,679,365,685,371,691,375,699,378,707,381,715,385,723,390,730,399,733,407,737,415,740,423,742,432,744,441,745,449,747,458,749,467,751,475,752,484,753,493,753,502,754,510,754,519,755,528,756,537,756,546,756,554,756,563,756,572,756,581,756,589,756,598,755,607,754,616,753,624,752,633,750,642,748,650,746,659,744,667,742,675,738,683,734,691,730,699,726,706,722,713,717,720,711,727,70…
gusGoz36,319,125,329,125,338,125,348,126,359,126,367,121,374,117,383,115,391,115,400,117,407,121,414,126,421,132,428,137,434,143,441,148,447,154,454,160,460,166,465,173,471,179,477,185,483,191,489,197,496,204,502,210,508,216,514,222,521,228,526,234,531,241,537,248,542,255,547,262,552,269,557,276,562,283,568,289,573,296,577,304,581,312,585,319,589,327,592,335,595,343,597,351,600,360,601,368,601,37…
gusGoz37,802,397,801,408,799,419,795,429,792,438,789,447,787,456,790,465,792,474,792,483,788,492,784,500,779,508,772,515,765,520,758,526,751,533,744,539,736,544,728,548,720,554,713,560,705,565,697,570,690,576,682,582,674,586,666,591,657,594,648,597,640,601,631,604,622,607,613,610,604,612,595,614,585,615,576,617,567,618,557,618,548,619,539,618,529,618,520,617,510,617,501,616,492,616,483,614,473,61…
gusGoz38,688,484,689,474,692,464,692,455,692,447,691,439,688,431,682,425,677,419,671,413,665,407,659,402,652,397,646,391,639,386,632,382,625,378,618,374,610,370,603,366,596,361,589,357,582,353,574,349,567,345,559,342,551,340,543,337,535,335,527,333,519,331,511,329,503,327,495,325,487,324,478,324,470,324,462,324,453,325,445,325,437,326,428,327,420,328,412,330,404,332,396,334,388,338,381,341,373,34…
gusGoz39,780,357,779,365,778,373,777,381,775,388,771,395,767,402,768,409,771,417,768,424,765,431,760,438,755,444,748,448,742,453,735,457,728,462,722,466,715,470,708,475,701,478,694,481,686,484,679,487,671,490,664,493,657,496,649,499,642,502,634,505,627,508,620,511,612,514,605,517,597,520,590,522,582,525,575,527,567,530,560,532,552,534,544,535,536,536,528,537,520,538,512,539,504,538,497,537,489,53…
gusGoz40,215,344,218,352,220,360,221,368,222,376,221,384,220,393,219,401,220,409,223,417,228,423,234,430,239,436,246,440,253,444,261,448,268,452,275,455,283,459,290,463,297,467,304,472,311,476,318,481,325,485,332,490,339,494,346,498,354,502,361,506,369,508,377,511,384,514,392,517,399,521,407,524,415,527,423,529,431,531,439,533,447,534,455,536,463,537,472,538,480,538,488,538,496,538,505,538,513,53…
gusGoz41,438,161,430,165,423,169,414,170,406,171,397,170,389,173,380,173,372,173,363,173,355,176,347,179,339,183,332,188,326,193,321,200,316,208,312,215,307,223,303,230,300,238,296,246,293,254,290,262,288,270,285,279,283,287,282,296,281,304,281,313,280,321,280,330,279,339,278,347,278,356,278,364,279,373,281,381,281,390,282,399,283,407,285,416,287,424,289,433,291,441,293,449,296,457,300,465,303,47…
gusGoz42,526,228,535,228,543,227,551,223,559,218,566,214,573,209,581,206,590,205,598,206,607,207,615,210,623,213,631,216,639,220,647,223,655,227,663,232,670,236,678,241,685,245,693,249,701,253,709,257,716,261,724,265,731,271,738,276,745,281,751,287,758,292,765,298,771,304,776,311,782,317,788,324,794,330,799,337,804,344,809,352,814,359,818,366,823,374,827,382,830,390,834,398,837,406,840,414,841,42…
gusGoz43,403,693,397,685,396,673,392,661,388,653,384,645,378,638,372,631,367,623,364,615,363,606,361,596,360,587,361,578,362,569,363,560,364,551,366,542,368,533,371,524,373,515,375,506,377,497,379,488,382,479,385,470,388,462,391,453,395,445,398,436,402,428,405,419,410,411,414,403,419,395,424,387,429,380,434,372,440,364,446,358,452,351,458,344,465,337,471,331,478,325,486,320,494,315,502,311,510,30…
gusGoz44,830,415,828,406,826,397,826,388,826,379,823,370,821,362,822,353,821,344,815,337,810,329,804,322,797,317,790,311,781,309,772,306,764,304,755,301,746,299,738,295,729,291,721,288,713,285,704,282,695,280,686,278,678,275,669,272,660,270,651,267,643,265,634,262,625,260,616,258,607,257,598,256,589,256,580,255,571,255,562,256,553,258,544,259,535,261,526,264,518,266,509,269,501,273,493,277,484,28…
gusGoz45,440,215,431,214,422,212,413,209,404,206,398,200,392,193,385,187,377,184,368,184,359,187,350,190,341,192,332,195,324,198,316,202,308,207,300,212,293,217,285,223,278,228,270,234,263,239,256,245,249,251,242,258,236,264,229,270,222,277,216,283,211,291,206,299,200,306,195,313,189,320,184,328,179,336,174,344,172,352,169,361,166,370,163,379,160,387,158,396,157,406,156,415,155,424,153,433,154,44…
gusGoz46,895,185,887,180,879,175,871,169,865,161,858,155,849,152,840,149,830,149,821,151,812,154,803,158,794,162,785,166,777,170,768,174,759,179,750,182,741,186,732,189,723,193,714,196,705,199,696,202,687,205,678,209,669,212,660,216,651,220,642,225,634,229,625,233,616,236,607,240,599,245,591,250,583,256,575,262,568,268,561,275,554,282,548,289,542,297,536,304,531,312,525,320,521,329,517,338,514,34…
gusGoz47,657,220,662,227,668,234,673,242,680,247,688,251,695,257,702,263,707,270,713,277,716,285,718,294,720,302,720,311,721,320,722,329,723,338,723,347,724,356,724,365,723,374,722,383,721,392,720,401,719,409,717,418,716,427,715,436,713,445,712,454,710,462,708,471,705,479,702,488,698,496,694,504,690,512,685,520,681,527,676,535,671,542,665,549,660,557,655,564,648,570,642,577,635,582,628,588,622,59…
gusGoz48,670,318,670,327,670,335,670,344,670,353,669,361,668,370,668,379,666,387,662,395,658,402,652,409,646,415,640,421,633,427,626,432,620,438,613,443,605,448,598,452,591,457,584,462,576,467,569,472,562,477,555,481,547,486,540,491,533,496,525,500,517,504,510,508,502,511,494,515,486,518,478,522,470,525,461,528,453,531,445,533,436,534,427,535,419,536,410,536,401,537,393,538,384,537,375,536,367,53…
gusGoz49,802,207,803,216,805,224,807,232,809,241,811,249,813,257,817,265,818,274,819,282,817,291,816,299,811,307,806,314,801,321,796,328,791,335,787,343,783,350,778,357,773,364,768,371,762,378,757,385,752,392,746,399,741,405,735,412,729,418,723,424,717,430,710,436,703,441,696,446,689,451,681,455,674,460,667,464,659,468,651,473,644,477,637,481,629,485,620,488,612,490,604,492,595,494,587,495,578,49…
gusGoz50,657,710,648,710,639,709,630,710,621,713,612,715,603,717,594,718,585,719,576,720,567,720,560,715,552,710,544,705,537,700,529,695,522,689,515,683,508,678,501,672,495,666,488,659,481,653,475,647,468,640,462,634,456,627,449,621,443,614,437,607,431,601,425,594,420,587,414,579,408,572,403,565,397,558,392,551,386,543,382,535,378,527,374,519,370,511,367,502,366,493,364,484,363,475,361,466,360,45…
triJa204,343,437,343,444,343,450,343,457,344,463,347,469,350,475,353,480,357,485,362,490,367,494,373,497,379,499,385,502,391,504,398,506,404,508,410,509,417,510,423,511,430,512,436,513,443,513,449,514,456,515,462,516,468,517,475,518,481,519,488,520,494,521,501,521,507,521,514,521,520,521,527,520,533,520,540,519,546,519,553,518,559,517,566,516,572,515,578,513,585,511,591,509,597,507,603,505,609,50…
triJa206,717,419,717,425,716,431,713,438,711,443,707,448,703,453,699,458,694,462,689,466,684,470,678,473,673,476,667,479,661,482,656,485,650,487,644,490,638,492,632,494,626,496,620,498,614,500,608,501,602,503,596,505,589,507,583,508,577,509,571,510,564,510,558,511,552,511,545,512,539,512,533,512,526,512,520,512,514,512,507,513,501,513,494,513,488,512,482,511,476,511,469,509,463,508,457,507,451,50…
triJa210,820,232,827,232,834,232,841,231,848,230,856,231,862,232,869,235,875,238,881,242,887,247,892,252,896,257,900,263,904,269,908,276,911,282,915,288,918,294,921,301,924,307,926,314,928,321,929,328,931,335,932,342,933,349,934,356,935,363,935,370,935,377,935,385,936,392,935,399,935,406,934,413,933,420,932,427,930,434,929,441,928,448,926,455,924,462,922,469,920,476,917,482,914,489,911,495,908,50…
triJa211,261,487,267,491,273,495,278,498,285,501,291,504,297,506,304,507,311,508,318,508,325,508,332,507,339,506,346,504,352,503,359,501,366,500,372,498,379,495,385,493,392,490,398,488,404,485,411,482,417,479,423,475,429,472,435,468,440,464,446,460,451,455,457,451,462,447,467,443,473,438,478,433,483,429,488,424,493,420,498,415,503,409,507,404,511,399,516,393,520,388,524,382,528,376,531,370,535,36…
triJa212,744,556,746,550,748,543,749,537,750,530,750,524,751,517,751,510,751,504,749,497,748,491,744,485,740,480,737,474,733,468,729,463,725,458,721,452,717,447,713,442,708,437,704,432,699,427,694,423,690,418,684,414,679,410,674,406,668,402,663,398,657,395,651,392,645,389,639,386,633,384,627,381,621,379,614,377,608,376,601,375,595,375,588,374,581,374,575,374,568,374,561,374,555,374,548,374,541,37…
triJa214,486,370,487,376,487,382,488,388,490,393,493,399,496,403,500,408,504,412,508,416,513,421,517,424,522,428,527,431,532,434,537,437,543,440,548,442,554,444,559,446,565,448,570,450,576,451,582,452,588,453,594,454,600,455,606,456,611,457,617,457,623,457,629,457,635,457,641,457,647,457,653,456,659,456,665,455,671,454,676,453,682,451,688,450,693,448,699,445,704,443,710,441,715,438,721,436,726,43…
triJa216,189,493,188,488,187,481,186,475,187,468,189,461,191,455,195,448,198,442,203,437,207,432,212,427,218,423,225,421,231,418,238,415,244,413,250,410,257,407,263,404,270,401,276,399,282,396,289,394,296,392,303,390,309,389,316,388,323,387,330,386,337,386,344,385,351,384,358,384,365,383,372,383,379,382,393,381,400,380,407,379,413,379,420,378,427,378,434,377,441,377,448,378,455,379,462,380,469,38…
triJa218,340,323,336,328,333,334,330,340,329,346,329,353,330,359,331,365,332,372,333,378,336,384,338,390,340,396,343,402,345,408,348,414,351,420,353,426,356,432,359,438,361,444,364,449,368,455,371,460,375,466,378,472,381,477,385,483,388,488,392,493,396,499,400,504,404,509,408,514,413,518,417,523,421,528,426,533,431,537,436,541,441,545,446,549,451,553,456,557,462,560,468,563,473,566,479,569,485,57…
triJa219,226,425,227,419,229,412,231,406,235,401,239,396,243,391,248,387,254,384,259,381,265,378,271,375,277,373,283,371,289,369,296,367,302,365,308,363,314,361,320,359,326,357,332,355,339,354,345,352,351,351,358,350,364,349,371,348,377,347,383,346,390,346,396,346,403,347,409,348,415,349,422,350,428,352,434,354,440,356,446,358,452,361,458,364,464,366,469,370,475,373,480,377,486,380,491,384,496,38…
triJa220,507,429,510,435,512,440,515,446,518,451,521,456,525,461,530,465,535,469,540,472,546,474,552,475,558,476,564,477,570,477,577,477,583,477,589,476,595,476,601,476,607,475,614,475,620,474,626,474,632,473,638,472,644,471,650,470,656,469,662,467,668,466,674,464,680,463,686,461,692,459,698,457,704,455,709,452,715,450,721,447,726,444,731,441,737,438,742,435,747,432,752,428,757,424,762,421,767,41…
triJa221,572,598,579,598,585,598,592,597,598,595,603,592,609,588,614,584,618,580,623,575,628,570,633,566,638,562,642,557,647,553,652,548,656,544,661,539,666,534,670,530,675,525,679,520,683,515,688,510,691,505,695,500,699,494,703,489,707,484,710,478,714,472,717,467,719,461,721,454,723,448,724,442,724,435,725,429,726,422,726,416,725,409,724,403,723,396,723,390,722,383,721,377,720,370,719,364,717,35…
hunKon01,594,231,601,235,609,239,617,241,624,245,631,250,638,255,642,262,646,269,650,277,652,285,654,293,656,301,654,309,652,317,650,325,648,334,646,342,643,349,640,357,637,365,633,373,630,381,627,388,623,396,620,403,616,411,610,417,605,423,599,430,594,436,588,442,582,448,576,454,570,459,563,464,556,469,550,474,543,480,536,484,528,487,520,491,513,494,505,498,498,501,490,504,482,507,474,509,466,51…
hunKon02,627,188,633,194,640,192,648,190,656,188,665,188,673,189,681,192,688,197,694,202,699,209,704,216,708,223,711,231,714,239,717,246,720,254,723,262,726,270,729,278,732,286,735,293,738,301,741,309,744,317,747,325,749,333,751,341,753,349,756,357,758,365,760,373,760,382,761,390,761,398,761,407,759,415,758,423,757,431,755,440,752,448,750,456,747,464,744,471,741,479,737,487,733,494,728,501,723,50…
hunKon03,425,530,433,529,440,532,446,538,452,543,460,546,468,546,476,545,484,544,492,542,499,538,507,534,513,529,519,523,525,517,531,512,537,506,542,499,548,493,553,487,559,481,564,474,569,468,573,461,578,454,582,447,586,440,590,432,594,425,597,417,597,409,598,401,599,393,600,384,601,376,602,368,603,360,602,351,601,343,600,335,599,327,597,319,595,311,592,303,589,295,586,288,583,280,578,273,573,26…
hunKon04,782,377,782,385,783,392,787,398,792,405,795,412,798,419,800,427,798,434,797,442,793,448,788,454,783,460,778,466,773,472,767,477,762,483,756,488,751,493,745,499,740,505,734,510,729,516,723,521,717,525,710,529,704,533,697,537,690,540,683,543,676,546,668,549,661,552,654,554,646,555,639,557,631,559,623,560,616,562,608,562,600,562,593,563,585,563,577,563,569,561,562,559,554,557,547,554,540,55…
hunKon05,250,570,248,563,247,555,241,551,235,546,230,541,225,535,223,528,222,521,221,513,222,506,223,499,227,492,230,485,233,478,238,472,242,466,246,460,251,454,255,448,259,442,264,436,268,430,273,424,278,418,283,412,288,407,293,402,299,396,304,391,310,386,316,381,321,377,327,372,334,368,340,364,346,360,353,356,359,352,366,350,374,348,381,345,388,343,395,341,403,340,410,340,418,339,425,339,433,33…
hunKon06,596,158,604,159,612,160,620,159,628,160,636,161,643,163,651,166,656,172,660,179,664,186,666,194,667,202,667,210,667,218,666,226,665,233,664,241,662,249,661,257,659,265,658,273,656,281,654,288,651,296,649,304,647,311,644,319,642,327,639,334,637,342,634,349,631,357,628,364,626,372,623,379,620,387,617,394,614,402,611,409,607,416,603,423,599,430,595,437,590,443,585,449,579,455,573,460,567,46…
hunKon07,447,501,443,494,438,488,433,482,427,477,420,474,412,471,407,465,403,459,401,451,400,444,400,436,402,428,404,421,407,413,410,406,413,399,417,392,420,385,423,378,427,371,430,363,433,356,436,349,440,342,443,335,446,327,450,320,453,313,457,306,461,300,466,294,471,288,477,282,482,276,487,270,492,264,498,259,504,253,510,249,517,245,523,240,530,237,538,234,545,231,552,228,559,225,567,222,574,22…
hunKon08,210,629,210,621,209,614,205,607,199,603,193,598,189,591,187,584,185,577,185,569,186,562,190,555,194,549,198,543,203,537,208,530,212,524,217,518,221,512,226,506,231,500,236,495,242,489,247,484,252,479,258,473,263,468,269,462,274,457,280,452,285,446,291,441,296,436,302,431,308,426,313,421,319,416,325,411,331,406,337,402,344,398,350,394,357,390,364,387,371,383,378,381,385,379,393,378,400,37…
hunKon09,667,455,661,461,655,466,651,472,648,480,646,487,645,495,641,502,635,507,628,511,622,516,615,519,607,521,599,522,591,522,583,522,575,522,567,523,559,523,551,523,543,522,535,522,528,522,520,521,512,520,504,518,496,516,489,514,481,512,474,509,466,506,459,503,452,499,444,496,437,493,430,489,423,485,416,481,410,477,403,473,397,467,392,462,386,456,380,451,375,445,370,438,365,432,360,426,356,41…
hunKon10,502,344,497,340,490,339,483,337,480,330,477,323,472,317,468,311,463,305,455,304,448,303,440,302,433,304,426,306,419,309,412,311,404,312,397,314,390,317,383,320,376,324,370,327,363,331,356,334,349,337,342,341,336,344,329,347,322,350,315,354,308,357,301,360,295,364,288,367,282,372,277,377,271,383,266,388,262,394,258,400,255,407,252,415,250,422,248,429,246,436,243,444,242,451,240,458,239,46…
hunKon11,398,369,405,373,413,373,420,370,427,366,435,362,441,357,448,353,456,353,464,354,472,355,480,358,487,362,494,365,501,370,508,375,515,379,521,384,528,388,535,393,541,398,547,404,553,409,559,415,565,420,571,426,577,432,582,438,588,444,593,450,599,456,603,463,608,470,612,477,616,484,620,491,624,498,627,506,630,513,634,521,637,528,639,536,641,544,643,552,644,560,643,568,642,576,641,584,641,59…
hunKon12,480,586,475,580,468,575,462,570,455,566,448,562,442,556,439,549,436,541,436,533,436,525,436,517,437,509,438,501,439,493,440,485,441,477,442,469,444,461,446,453,448,445,450,437,452,430,454,422,456,414,459,406,461,398,463,390,465,383,468,375,471,368,474,360,477,352,482,346,487,339,491,332,496,326,502,320,508,314,513,309,519,303,525,297,531,293,538,288,545,284,552,280,559,275,567,273,575,27…
hunKon13,298,462,301,468,304,475,304,482,304,489,307,495,311,501,317,505,323,510,329,513,336,516,343,518,349,520,356,521,364,522,371,523,378,523,385,523,392,522,399,522,406,521,413,520,420,518,428,517,434,515,441,512,448,510,455,508,461,505,468,502,474,499,481,496,487,492,493,488,498,484,504,479,510,475,515,471,520,465,525,460,529,454,534,449,538,443,542,437,546,431,550,425,553,419,556,412,560,40…
hunKon14,492,292,496,299,500,307,507,310,514,314,522,318,527,323,534,328,539,334,544,341,546,349,548,357,548,365,546,373,544,381,542,389,540,397,538,405,535,412,531,420,527,427,523,434,519,442,515,449,511,456,507,463,503,470,498,477,493,483,488,490,483,496,478,503,472,508,465,514,459,519,453,524,446,529,439,532,431,535,423,539,416,542,408,545,400,548,393,550,385,553,377,554,369,555,360,556,352,55…
hunKon15,565,447,567,440,568,433,568,425,569,418,571,411,574,404,578,398,583,393,589,389,596,386,602,382,609,379,616,378,623,377,631,375,638,374,645,373,652,373,660,374,667,374,674,375,682,375,689,376,696,377,704,378,711,379,718,381,725,382,732,383,740,385,747,387,753,390,760,393,766,397,772,401,779,404,786,407,792,411,798,415,803,420,809,425,815,430,820,435,825,441,829,446,834,451,839,457,843,46…
hunKon18,648,371,644,378,643,386,643,394,644,401,646,409,647,416,643,423,638,429,632,435,626,439,619,444,613,448,605,451,598,454,591,457,583,460,576,463,569,466,561,468,553,470,545,471,538,473,530,475,522,477,514,478,507,479,499,480,491,481,483,482,475,481,467,481,459,481,451,480,444,479,436,477,428,475,421,473,413,470,405,468,398,466,391,463,383,460,376,457,369,453,362,449,356,445,349,440,344,43…
hunKon19,356,225,352,232,347,237,340,242,334,246,327,251,322,256,318,262,316,270,314,277,314,285,314,293,317,300,320,308,322,315,325,322,328,330,330,337,333,344,336,352,340,359,343,366,346,373,350,380,353,387,357,394,360,401,364,408,367,415,372,421,377,427,382,433,387,439,392,445,397,451,403,457,408,462,414,468,419,473,426,477,432,482,439,486,445,491,452,495,459,498,466,500,474,503,481,505,489,50…
hunKon20,646,565,650,559,654,553,661,551,669,549,676,546,682,542,687,536,689,528,691,521,693,513,695,506,697,498,697,491,697,483,697,475,697,467,695,460,693,452,691,445,689,437,687,430,685,422,684,415,682,407,680,400,677,393,675,385,672,378,668,371,665,364,661,358,657,351,653,344,648,338,643,332,638,326,633,321,628,315,622,310,616,305,610,300,603,296,596,293,589,289,582,286,575,283,568,281,560,27…
hunKon21,599,584,592,588,585,591,578,594,570,596,562,598,555,599,547,598,539,597,532,594,524,591,518,586,512,581,506,575,500,570,496,564,491,558,486,551,482,545,477,538,473,532,468,525,464,519,459,512,455,506,451,499,446,493,442,486,439,479,435,472,432,464,429,457,425,450,422,443,419,436,416,428,413,421,411,413,408,406,405,399,404,391,402,383,401,375,399,368,400,360,400,352,401,344,402,336,403,32…
hunKon22,457,162,464,166,471,169,478,170,486,168,493,166,501,163,508,160,516,162,523,165,530,169,536,173,541,180,545,186,550,192,554,199,559,205,563,212,567,219,570,226,573,233,577,240,580,247,583,255,586,262,588,269,591,277,594,284,597,291,600,298,603,306,604,314,606,321,607,329,606,337,605,345,604,352,603,360,602,368,600,376,599,383,597,391,595,399,593,406,591,414,589,421,586,429,584,436,581,44…
hunKon23,384,321,390,316,396,313,402,309,407,303,412,299,418,294,425,291,432,289,439,286,446,287,453,288,460,290,468,292,475,294,482,295,489,297,496,299,503,301,510,303,517,305,524,307,531,309,538,312,545,314,552,317,559,319,566,322,572,326,578,330,584,334,590,339,595,344,600,349,605,355,610,360,614,366,619,372,623,378,628,383,632,389,635,396,639,402,642,409,645,416,649,422,652,429,654,436,657,44…
hunKon24,135,431,141,436,141,443,140,450,140,458,139,465,142,473,145,480,151,484,158,488,165,491,172,493,180,496,187,498,195,499,202,500,210,502,218,503,225,504,233,505,241,506,248,505,256,504,264,502,271,500,279,499,286,498,294,496,302,495,309,494,317,492,325,491,332,490,340,488,347,487,355,486,362,483,370,481,377,478,384,475,391,473,399,470,406,466,411,461,417,455,422,450,426,444,431,437,435,43…
hunKon25,648,634,646,627,643,620,637,615,632,610,626,604,623,597,621,590,620,583,622,576,624,569,627,562,631,555,634,548,637,541,641,535,645,528,649,522,653,515,657,509,661,502,666,496,671,490,675,484,680,478,685,472,689,467,694,461,699,455,705,450,710,445,716,440,722,435,727,429,733,425,740,420,746,416,752,412,758,408,765,403,772,402,780,400,787,399,794,397,802,396,809,395,817,395,825,395,832,39…
hunKon26,354,188,349,194,343,198,336,200,328,200,320,200,313,203,307,208,302,213,298,220,295,227,292,234,289,241,288,249,287,257,286,265,285,272,284,280,284,288,285,295,285,303,286,311,287,319,289,326,290,334,292,341,294,349,295,356,298,364,301,371,304,378,307,385,310,392,314,399,318,405,323,411,328,418,332,424,338,430,343,435,349,441,354,446,360,451,367,454,374,458,380,462,387,465,395,468,402,47…
hunKon27,296,405,299,398,303,390,304,383,305,375,305,367,305,359,308,352,314,346,320,342,326,337,333,332,340,328,347,325,354,322,361,318,369,315,376,313,384,312,392,311,400,310,408,308,416,307,423,306,431,305,439,303,447,302,455,303,463,304,471,305,479,306,486,308,494,309,502,310,510,312,518,313,525,317,532,320,539,324,546,328,552,333,559,338,565,342,571,347,578,352,583,357,589,363,595,369,599,37…
hunKon28,524,615,516,617,509,620,503,625,498,631,491,636,484,640,476,640,469,639,461,636,454,632,447,629,439,626,433,621,426,617,420,612,413,608,407,603,400,599,393,595,387,590,380,586,373,581,367,577,360,572,353,568,348,562,343,556,338,550,333,544,328,538,323,531,319,524,315,517,311,510,308,503,306,495,304,488,302,480,300,472,298,464,296,457,295,449,295,441,294,433,294,425,295,417,296,409,297,40…
hunKon29,539,314,546,315,553,312,559,307,564,302,570,298,576,293,583,291,590,290,598,290,605,292,611,295,617,300,623,305,628,309,634,314,640,319,645,324,650,330,655,335,661,340,666,345,671,351,676,356,681,361,686,367,691,373,696,378,701,384,706,390,711,395,715,401,720,406,725,412,729,418,733,424,738,431,742,437,744,444,746,451,749,458,751,465,752,472,753,480,755,487,756,494,757,502,757,509,757,51…
hunKon30,716,513,711,519,706,525,701,530,695,536,689,541,682,541,674,540,666,538,659,536,651,534,644,532,636,529,629,527,622,524,614,522,607,519,600,517,592,515,585,513,577,511,570,509,562,507,555,504,548,500,541,496,534,493,528,489,521,485,514,481,508,476,502,471,496,466,490,462,484,456,479,450,474,445,469,439,464,433,460,426,456,420,452,413,448,406,446,399,444,391,442,384,439,376,439,369,440,36…
hunKon31,342,466,335,468,327,470,320,472,313,474,305,477,298,476,291,475,283,472,276,469,271,464,265,459,260,453,254,448,249,443,245,436,240,430,236,424,231,418,228,411,224,404,221,398,217,391,214,384,212,377,210,369,208,362,205,355,203,347,202,340,201,332,200,325,199,317,199,310,200,302,200,294,202,287,203,279,205,272,206,264,208,257,211,250,214,243,216,236,221,230,225,224,230,218,235,212,240,20…
hunKon32,709,612,702,610,695,607,688,606,680,608,673,611,666,614,659,616,651,616,644,614,637,611,632,606,627,600,623,593,619,587,615,580,611,574,608,567,604,560,600,553,597,547,593,540,589,533,586,527,582,520,578,513,574,507,571,500,567,493,563,487,559,480,556,473,554,466,552,459,550,451,548,444,545,436,544,429,544,421,543,414,543,406,544,399,545,391,546,383,548,376,550,369,552,361,554,354,557,34…
hunKon33,281,486,281,478,278,471,272,466,266,460,259,455,255,449,251,442,249,434,250,426,252,418,255,411,258,403,262,396,265,388,269,381,272,374,276,367,280,360,285,353,289,346,293,339,297,332,301,325,305,318,309,311,312,303,316,296,320,289,324,282,328,275,333,268,338,262,343,256,348,250,354,244,360,239,366,234,373,229,380,225,387,220,394,217,401,213,408,209,416,206,423,203,431,200,439,197,447,19…
hunKon34,617,421,617,413,615,406,616,398,618,391,622,384,623,377,624,369,623,362,620,355,616,349,611,343,606,337,600,332,594,328,588,323,582,318,575,314,569,309,563,305,557,300,551,296,544,291,538,287,532,283,525,280,518,276,511,272,504,269,497,266,490,264,483,261,476,259,468,256,461,254,454,252,446,251,439,249,431,247,424,246,416,246,408,247,401,247,393,247,386,249,378,250,371,252,364,255,357,25…
hunKon35,635,565,642,563,646,557,646,550,648,542,654,539,662,536,668,533,675,529,682,526,687,520,692,514,694,507,694,499,693,491,690,484,688,477,685,470,683,462,680,455,677,448,674,441,671,434,667,427,663,420,660,413,656,407,653,400,649,393,646,386,642,379,639,372,635,365,631,359,627,352,623,346,619,339,614,333,610,327,605,321,600,314,595,309,589,304,583,299,577,294,571,289,564,286,558,282,551,27…
hunKon26,407,514,405,507,402,500,397,494,390,490,383,487,377,482,373,476,369,470,365,463,363,456,364,448,364,440,366,433,369,426,372,419,375,412,378,404,381,397,384,390,388,383,391,376,394,369,398,363,402,356,405,349,409,342,413,335,418,330,423,324,428,318,433,312,438,306,443,301,448,295,455,291,461,286,467,282,474,278,481,275,488,271,495,268,503,267,510,265,517,263,525,261,533,259,540,258,548,25…
hunKon37,420,392,420,399,421,407,427,411,433,415,438,420,443,425,446,432,449,439,449,446,450,453,450,460,448,468,446,475,444,482,441,489,438,495,435,502,432,509,429,515,426,522,422,528,419,535,415,541,411,547,408,554,404,560,399,565,394,571,389,576,384,581,379,587,374,592,369,597,364,603,359,608,354,613,348,618,343,623,338,628,332,633,326,637,319,640,313,644,307,648,300,651,293,652,286,654,279,65…
hunKon38,668,588,664,595,662,602,662,610,662,618,662,625,659,632,655,639,650,644,645,649,639,655,633,659,626,661,618,663,611,664,603,666,596,666,588,667,581,667,573,668,565,668,558,667,550,666,543,666,535,665,528,664,520,662,513,660,505,658,498,656,491,654,483,653,476,650,469,647,463,643,456,640,449,636,442,632,436,628,430,624,424,619,418,614,412,610,406,605,401,599,397,593,392,587,387,581,383,57…
hunKon39,443,245,446,238,447,231,446,224,445,217,445,209,445,202,445,194,448,188,452,182,458,178,465,174,471,170,477,167,484,164,491,161,498,159,505,156,512,154,518,151,525,149,533,147,540,145,547,143,554,142,561,142,569,141,576,141,583,140,591,140,598,140,605,139,613,139,620,139,627,140,635,141,642,142,649,143,656,144,664,145,671,147,678,148,685,150,692,152,700,154,706,156,713,158,720,161,727,16…
hunKon40,506,280,514,282,522,283,529,283,537,283,545,283,552,280,560,277,567,276,575,277,583,279,590,282,596,287,603,292,609,296,613,303,617,310,621,317,625,324,629,330,633,337,637,344,642,351,646,357,649,364,652,372,655,379,658,386,661,394,664,401,666,408,669,416,672,423,673,431,674,439,674,447,675,455,674,462,673,470,672,478,671,486,669,494,668,501,666,509,663,516,659,523,655,530,651,536,646,54…
hunKon41,314,256,321,253,328,249,334,245,339,238,342,231,346,225,351,220,358,216,366,214,373,212,381,214,388,216,395,219,402,222,409,226,416,230,423,233,430,237,436,241,443,245,450,249,456,253,463,257,469,261,476,265,483,269,489,274,496,278,502,282,509,286,515,291,521,295,527,300,534,305,539,310,545,316,550,321,556,327,561,332,567,338,571,344,576,350,580,357,584,364,588,370,591,377,594,384,596,39…
hunKon42,194,652,201,650,208,651,215,655,222,658,229,660,237,660,244,661,252,660,259,657,266,655,273,653,280,649,287,645,293,641,300,637,306,633,312,628,318,623,324,618,330,613,335,608,341,603,347,598,352,593,357,587,362,582,367,576,372,570,376,564,381,558,386,552,391,546,395,540,400,534,405,528,409,522,414,515,418,509,423,503,426,496,429,489,431,482,434,475,437,468,439,461,441,453,443,446,444,43…
hunKon43,735,261,738,254,741,248,744,242,747,235,752,230,758,226,764,224,772,223,779,222,786,223,793,224,800,226,806,229,812,233,819,235,825,239,832,242,838,245,844,249,851,252,857,255,863,259,869,262,875,267,881,271,887,275,893,279,899,283,904,288,909,293,914,298,919,303,924,308,929,313,934,319,938,324,942,330,946,336,948,343,951,350,954,356,956,363,958,370,960,377,962,383,964,390,964,398,964,40…
hunKon45,306,430,306,422,304,414,300,407,297,400,294,392,290,385,288,377,288,369,290,362,296,356,301,350,307,344,312,338,318,332,324,326,329,321,335,315,341,310,347,305,354,300,360,294,366,289,373,284,379,280,385,275,392,270,399,266,406,263,414,259,421,256,429,253,436,250,444,247,451,244,459,242,467,241,475,239,483,237,491,236,499,235,507,236,515,237,523,238,531,238,539,239,547,242,554,244,562,24…
hunKon46,311,423,308,430,304,437,298,440,291,443,284,446,278,452,274,458,272,465,271,473,271,480,273,488,275,495,277,503,280,510,282,517,285,525,287,532,289,539,291,547,293,554,295,562,297,569,300,576,302,584,305,591,307,598,310,605,313,612,316,619,319,626,322,633,326,640,329,647,333,654,338,660,342,666,347,672,352,678,357,684,363,689,369,693,375,698,382,702,389,706,396,709,403,711,411,713,418,71…
hunKon47,290,165,295,159,300,153,304,147,306,139,308,132,311,125,316,119,320,112,326,108,333,105,340,102,348,100,355,100,363,99,371,100,378,101,386,103,393,104,401,105,409,107,416,109,423,111,431,113,438,116,445,118,453,120,460,123,467,126,474,129,481,132,488,136,495,139,501,143,508,147,514,151,521,156,527,160,533,165,539,170,544,175,549,181,555,187,560,192,565,198,570,204,575,210,578,217,582,223…
hunKon48,283,458,280,451,277,444,275,436,273,429,271,421,268,414,265,407,265,399,267,392,269,385,273,378,276,371,282,365,288,360,294,356,300,351,306,346,312,341,318,336,324,331,330,327,337,323,343,318,350,314,356,310,363,306,369,301,376,297,383,294,390,290,397,286,404,283,411,281,418,278,425,275,433,272,440,271,448,269,456,268,463,266,471,266,479,265,486,265,494,266,502,267,509,269,517,270,524,27…
hunKon49,533,367,534,375,536,382,540,388,546,393,547,401,548,408,548,416,547,423,546,430,541,437,537,443,533,449,527,454,521,459,515,464,509,469,503,474,498,478,492,483,485,487,479,491,472,495,465,499,459,503,452,506,445,510,439,513,432,517,425,520,418,523,411,526,404,529,397,531,389,533,382,536,375,538,367,539,360,541,352,542,345,542,337,543,329,543,322,542,314,541,307,540,299,538,292,537,285,53…
hunKon50,650,471,649,479,651,486,655,493,659,499,660,507,660,515,657,523,655,530,651,537,646,543,641,549,636,555,630,560,624,565,618,570,611,574,604,578,597,582,590,584,582,586,575,589,567,591,559,592,551,594,544,595,536,597,528,598,520,598,512,599,505,599,497,600,489,599,481,599,473,598,465,597,457,596,450,594,442,592,435,590,427,588,420,585,413,581,406,577,399,573,393,568,387,563,381,558,375,55…
hunKon51,410,534,417,532,424,535,431,538,437,542,444,545,451,547,459,549,466,548,473,545,479,541,485,536,490,531,496,526,501,521,506,515,511,509,515,503,520,497,524,491,529,485,533,479,538,473,542,467,546,460,549,454,553,447,556,440,558,433,561,426,563,419,565,412,567,405,569,397,569,390,569,382,569,375,568,367,568,360,567,352,565,345,562,338,560,331,557,324,555,317,552,310,549,303,545,297,541,29…
hunKon52,469,505,462,502,454,502,446,503,438,503,430,502,423,499,416,495,411,489,406,483,402,476,399,469,397,461,395,453,393,446,391,438,390,430,388,422,387,415,386,407,384,399,383,391,382,383,382,375,383,367,383,359,384,351,385,344,386,336,388,328,390,320,392,313,394,305,397,298,400,290,402,283,406,276,409,269,413,261,417,254,422,249,427,243,433,237,438,231,445,227,451,222,458,218,465,214,471,21…
hunKon53,620,483,615,489,612,496,614,504,616,511,619,519,619,526,617,534,613,540,608,546,602,552,596,557,589,561,583,566,575,569,568,571,561,574,553,577,546,580,538,582,531,584,523,586,515,588,508,589,500,591,492,592,484,594,476,595,469,596,461,595,453,595,445,594,437,594,429,593,421,592,414,590,406,588,399,585,391,583,384,579,377,575,371,571,364,567,357,563,351,558,345,553,338,548,332,544,326,53…
broMar01,361,597,368,598,374,598,381,599,387,598,394,600,400,601,407,603,413,605,419,608,425,611,431,612,438,611,444,608,449,605,455,601,460,597,465,592,470,588,475,584,480,579,484,574,488,569,492,563,496,558,500,552,503,547,507,542,511,536,515,531,519,526,524,521,528,515,532,510,535,505,539,499,543,493,546,488,550,482,553,476,556,471,560,465,564,460,568,455,572,449,574,443,577,437,580,431,583,42…
broMar02,447,599,454,596,461,594,468,592,475,592,481,591,488,589,495,588,501,586,507,582,513,578,518,573,522,568,524,562,527,555,529,549,531,542,532,535,533,529,534,522,536,515,537,508,539,502,541,495,542,488,543,482,544,475,545,468,546,461,546,454,547,447,547,440,548,434,548,427,548,420,548,413,548,406,548,399,548,392,548,385,548,379,548,372,548,365,547,358,547,351,547,344,545,337,544,331,543,32…
broMar03,464,672,471,670,477,667,483,664,489,662,496,660,502,658,508,655,514,651,519,647,524,642,528,637,532,631,534,625,536,619,537,612,538,605,538,599,538,592,537,585,536,578,535,572,534,565,533,558,532,551,531,545,530,538,528,532,526,525,525,518,523,512,522,505,520,499,518,492,517,485,515,479,513,472,512,466,510,459,508,452,507,446,505,439,503,433,501,426,499,420,497,413,495,407,492,401,490,39…
broMar04,501,632,507,629,514,627,520,625,527,623,534,622,540,619,545,616,551,612,556,607,560,602,564,596,567,590,569,583,571,577,572,570,572,563,573,557,573,550,571,543,570,536,568,530,567,523,565,516,564,510,562,503,561,496,560,490,558,483,557,476,556,470,554,463,553,456,551,450,550,443,548,436,547,430,545,423,543,416,541,410,539,403,537,397,535,390,533,384,531,377,529,371,527,364,525,357,523,35…
broMar05,401,497,404,491,410,489,417,489,424,487,430,484,435,481,439,475,443,470,448,465,454,462,460,458,466,456,473,455,480,455,487,455,493,456,500,458,506,459,513,461,520,463,526,464,533,467,539,470,545,472,552,474,558,476,565,477,571,480,578,482,584,484,590,488,595,492,601,496,607,499,613,503,619,506,625,509,630,513,636,517,641,521,647,525,652,529,658,533,663,537,669,541,674,545,679,550,685,55…
broMar06,484,407,489,402,491,395,493,389,495,382,499,376,501,370,505,364,510,359,513,353,516,347,518,340,517,333,514,327,511,321,508,315,504,309,501,302,497,296,493,291,489,285,485,280,480,274,476,269,472,263,467,258,463,253,458,247,454,242,449,237,445,231,440,226,435,221,431,216,426,211,421,206,416,201,412,196,407,191,402,186,397,181,391,176,386,172,381,167,375,163,369,159,364,155,358,151,352,14…
broMar07,376,470,383,468,387,463,392,458,397,452,401,446,405,440,409,435,415,431,422,428,426,423,431,418,434,411,436,404,437,397,437,390,437,383,436,376,434,369,432,363,430,356,429,349,427,342,425,335,423,328,420,322,416,316,413,310,410,303,407,297,403,291,399,285,396,279,392,273,388,266,384,261,379,256,375,250,370,245,365,240,361,234,356,229,351,223,347,218,342,212,337,208,332,203,327,198,321,19…
broMar08,478,408,472,414,469,422,468,429,466,435,464,442,462,448,460,454,458,461,457,467,456,474,454,480,451,487,449,493,448,500,448,506,450,512,453,519,457,524,461,529,465,535,469,540,474,545,478,550,483,555,488,560,493,564,498,568,504,572,509,576,514,580,519,584,525,588,531,591,536,595,542,598,548,602,554,605,560,608,566,611,572,614,578,617,584,620,590,622,596,625,603,628,609,630,615,632,622,63…
broMar09,350,741,357,739,363,736,368,731,373,726,377,720,381,714,385,708,390,703,395,699,402,696,407,692,411,686,414,680,416,673,417,666,417,659,416,652,415,645,414,638,413,631,411,624,409,617,407,610,405,603,403,597,400,590,396,584,393,578,389,572,386,566,382,560,378,554,374,548,370,542,366,536,363,530,359,524,354,519,350,513,345,507,341,502,336,497,331,492,326,487,321,482,316,477,311,472,306,46…
broMar10,252,696,257,701,262,706,266,712,272,717,277,722,282,727,287,732,292,737,297,742,303,746,309,750,315,754,322,756,329,757,336,759,343,759,350,758,357,758,364,756,371,754,378,751,384,748,391,745,397,742,403,738,409,734,415,730,421,726,427,722,433,718,438,713,443,708,449,703,454,698,458,693,463,688,468,682,473,677,478,672,483,667,487,661,492,655,496,650,500,643,503,637,507,631,511,625,514,61…
broMar11,376,147,382,142,388,138,394,134,400,130,406,126,411,121,416,115,420,109,425,104,431,100,438,97,445,95,452,95,459,94,466,96,474,98,481,100,488,102,495,104,502,107,508,109,515,111,522,114,529,116,536,120,542,123,549,125,556,128,563,131,569,135,575,138,582,142,588,145,595,149,601,152,607,156,613,160,619,164,625,169,631,173,637,178,643,182,649,187,654,191,660,195,666,200,672,205,677,209,683,…
broMar12,561,511,554,511,547,513,540,513,533,515,527,517,520,519,514,522,507,525,500,526,493,527,486,527,479,526,473,524,467,521,461,517,455,512,450,508,445,503,440,498,435,494,430,489,426,483,421,477,417,472,412,467,407,462,402,457,398,451,394,446,389,440,385,434,382,428,378,422,375,416,371,410,368,404,365,398,362,391,359,385,356,379,353,372,350,366,347,360,344,354,340,347,337,341,334,335,330,32…
broMar13,552,315,545,314,538,313,531,312,524,311,518,309,511,307,504,305,497,304,490,303,483,301,477,301,470,303,465,307,458,311,452,314,448,319,443,324,438,330,433,334,428,339,423,344,418,349,413,354,408,359,403,364,398,369,393,374,389,379,384,384,379,389,374,394,370,400,366,405,361,410,356,415,351,421,348,426,344,432,339,438,335,443,330,448,326,454,322,459,318,465,313,470,309,476,305,482,301,48…
broMar14,462,562,469,559,474,555,479,551,484,547,490,545,496,543,502,542,509,540,515,538,521,536,526,532,530,527,534,522,538,517,542,511,545,506,547,500,549,494,551,487,553,481,555,475,556,469,558,462,559,456,560,450,561,443,562,437,563,430,564,424,565,418,566,411,567,405,568,398,570,392,570,386,571,379,572,373,572,366,572,360,571,353,571,347,571,340,571,334,570,327,569,321,569,314,568,308,567,30…
broMar15,675,468,673,474,669,481,667,487,665,494,663,500,660,507,658,513,655,520,652,526,649,532,645,538,641,543,635,547,629,550,623,553,617,557,611,560,605,563,599,566,592,569,586,571,579,574,573,576,566,579,560,581,554,584,547,586,541,589,534,591,528,593,521,595,514,597,507,598,501,599,494,600,487,601,480,602,473,603,466,604,459,604,453,604,446,604,439,604,432,604,425,604,418,603,411,603,404,60…
broMar16,455,553,448,552,442,550,435,549,428,550,422,552,415,553,408,555,402,557,395,559,389,558,382,557,375,556,369,553,363,549,357,546,352,542,346,538,341,534,335,530,330,526,325,521,319,517,314,513,309,509,303,504,298,500,293,496,288,491,283,486,278,482,273,477,268,472,263,468,258,463,253,458,249,453,244,448,239,443,235,438,230,433,226,428,221,423,217,417,213,412,208,407,205,401,202,395,199,38…
broMar17,935,615,940,608,940,601,938,592,936,584,933,577,931,569,929,562,927,554,925,546,922,539,919,532,916,525,909,521,902,518,895,514,888,511,880,508,873,505,866,502,859,499,851,496,844,493,837,490,830,487,822,484,815,481,808,478,800,476,793,474,785,471,778,470,770,469,762,467,754,466,747,465,739,463,731,462,723,461,716,460,708,460,700,459,692,458,684,458,676,458,669,458,661,458,653,459,645,45…
broMar18,232,634,236,640,241,646,246,651,251,656,257,661,262,666,267,672,271,677,276,683,280,689,286,694,291,699,297,702,304,705,311,707,318,709,325,711,333,712,340,711,347,711,355,710,362,709,369,707,376,705,383,703,390,701,397,699,404,697,411,695,418,692,425,689,431,685,437,682,444,679,451,676,457,672,463,668,469,664,476,660,482,657,488,652,494,648,499,643,505,638,510,633,516,629,522,624,528,62…
broMar19,618,104,625,102,631,101,638,100,645,99,652,98,658,98,665,98,672,99,678,101,685,104,690,108,695,113,700,118,704,123,709,128,712,134,715,140,718,146,720,153,722,159,724,166,726,172,728,179,730,185,733,192,735,198,738,205,740,211,742,218,744,224,746,231,748,237,750,244,751,250,753,257,754,264,756,270,758,277,759,284,761,290,762,297,763,304,764,310,765,317,766,324,767,331,767,338,768,344,769…
broMar20,328,629,323,624,319,619,314,614,309,609,303,605,299,601,293,597,287,593,282,589,276,585,271,580,268,574,267,567,266,561,265,554,264,547,263,540,263,533,263,527,264,520,264,513,264,506,264,499,265,492,267,486,268,479,269,472,271,466,272,459,274,452,275,446,277,439,278,432,280,426,282,419,284,412,285,406,286,399,288,392,289,386,290,379,292,372,294,366,296,359,298,353,301,346,303,340,305,33…
broMar21,665,267,672,265,679,263,686,262,692,260,699,258,706,257,713,256,720,255,727,254,734,254,741,256,748,259,754,262,759,267,764,272,769,277,773,283,778,288,782,294,786,300,790,306,794,312,798,318,802,324,806,330,809,336,813,342,817,348,821,354,825,360,828,366,832,372,836,378,840,384,843,390,847,396,850,402,853,409,856,415,859,422,862,428,864,435,867,442,870,448,872,455,874,462,876,468,878,47…
broMar22,455,181,461,178,468,176,475,176,482,176,489,175,496,175,503,174,510,174,517,174,524,174,531,176,538,178,544,182,550,185,556,189,561,193,567,198,572,203,577,208,582,213,587,218,591,223,596,228,601,233,605,239,610,244,614,250,618,256,622,262,626,268,630,273,634,279,638,285,641,291,645,297,649,303,652,309,656,315,659,321,662,328,665,334,668,341,671,347,673,354,676,360,678,367,680,374,682,38…
broMar23,401,554,408,556,415,557,422,558,429,559,436,560,443,560,450,560,458,561,465,562,472,563,478,561,485,559,492,556,497,552,503,548,508,542,513,537,517,531,521,525,525,519,527,513,530,506,533,499,536,493,539,486,541,480,544,473,546,466,548,459,550,452,552,446,554,439,556,432,557,425,559,418,560,411,562,404,564,397,565,390,566,383,567,376,568,369,569,362,571,355,572,348,573,341,573,334,574,32…
broMar24,574,426,569,431,568,437,569,444,571,451,571,458,572,465,571,472,570,479,569,486,569,493,569,500,572,507,574,514,579,519,583,525,588,530,593,535,599,539,604,544,610,548,615,553,620,557,626,562,631,567,637,571,642,576,648,580,654,584,659,588,665,593,671,597,676,601,682,605,688,609,694,613,700,617,706,620,712,624,719,627,725,630,731,633,738,636,744,639,750,642,757,645,763,648,770,651,777,65…
broMar25,311,636,316,641,321,645,327,650,333,653,339,657,344,661,350,665,355,670,361,674,367,678,373,679,380,680,387,681,394,680,401,680,408,678,414,676,421,673,427,670,433,667,439,663,444,658,450,654,456,651,462,647,467,642,472,638,477,633,482,628,486,623,491,617,495,612,500,607,505,602,510,597,513,591,517,585,521,579,525,573,529,567,532,561,536,556,539,549,542,543,546,537,548,530,551,524,553,51…
broMar26,563,731,568,726,570,719,572,712,573,705,577,699,581,693,585,687,589,681,592,675,595,668,596,661,598,654,596,647,595,640,593,633,590,626,586,620,582,614,578,608,573,603,568,598,563,592,558,587,554,582,549,576,544,571,539,566,534,561,528,556,523,552,517,547,511,543,506,538,500,534,493,531,487,527,481,523,475,519,469,516,462,513,455,510,449,507,442,504,436,501,429,498,423,496,416,493,409,49…
broMar27,646,100,653,101,658,104,663,108,670,110,677,113,683,116,689,120,695,123,701,128,706,132,710,138,713,144,716,151,717,158,719,164,721,171,721,178,722,185,722,192,722,199,723,207,723,214,724,221,725,228,726,235,727,242,728,249,729,256,729,263,730,270,730,277,731,284,732,291,732,298,733,305,734,312,735,319,736,326,736,333,735,340,735,347,734,354,733,361,732,368,730,375,728,381,726,388,725,39…
broMar28,538,121,531,120,524,119,516,119,509,119,502,119,495,120,488,121,480,122,473,123,466,125,460,128,454,132,448,136,444,142,439,148,437,154,434,161,432,168,429,175,427,182,425,189,424,196,423,203,421,210,420,217,420,224,419,232,419,239,418,246,418,253,417,261,417,268,416,275,416,282,416,289,416,297,416,304,416,311,416,318,416,326,417,333,418,340,419,347,420,354,421,361,422,369,422,376,423,38…
broMar29,373,329,366,329,359,328,352,326,346,324,339,322,333,320,326,318,319,317,312,316,305,317,299,319,292,321,286,323,279,326,273,330,268,334,262,338,257,342,251,346,245,350,240,354,234,359,229,363,224,368,219,373,214,377,209,382,204,388,200,393,195,398,191,404,187,409,183,415,179,421,176,427,172,433,168,438,164,444,161,450,157,456,154,462,151,469,148,475,145,481,141,487,139,494,136,500,134,50…
broMar30,685,659,679,657,672,655,665,655,659,655,652,655,645,654,639,653,632,651,626,649,621,644,617,639,613,634,610,628,606,622,602,616,600,610,598,604,595,598,592,592,589,586,587,579,585,573,583,567,581,560,579,554,577,547,575,541,573,534,571,528,569,521,567,515,566,508,564,502,562,496,560,489,558,483,556,476,554,470,553,463,551,457,550,450,548,444,547,437,546,430,545,424,544,417,543,410,543,40…
broMar31,424,106,431,105,437,104,444,103,451,102,457,101,463,98,469,95,475,93,482,94,489,95,495,98,501,101,506,105,512,109,517,113,522,118,526,122,531,127,536,132,541,137,545,142,549,147,554,152,558,157,562,162,566,168,570,173,574,179,578,184,582,189,586,195,590,200,594,206,597,212,600,218,604,223,607,229,611,235,614,241,617,247,620,253,623,259,626,265,628,271,631,277,634,283,636,290,638,296,641,…
broMar32,408,593,401,591,394,590,388,587,381,585,376,581,371,576,366,571,362,565,359,559,358,552,356,545,355,538,355,531,355,524,355,517,355,510,355,503,355,496,356,489,356,482,357,475,358,468,359,462,359,455,360,448,361,441,362,434,363,427,365,420,366,413,367,406,368,399,370,393,371,386,373,379,375,372,377,366,378,359,381,352,383,346,386,339,388,333,390,326,392,319,394,313,397,306,400,300,402,29…
broMar33,103,487,100,481,98,474,97,467,96,460,93,454,90,448,86,442,82,436,80,429,79,423,79,416,79,409,81,402,83,395,86,389,89,383,94,378,99,373,104,367,109,363,114,358,119,353,124,349,130,345,136,340,141,336,147,332,152,327,158,323,163,319,169,315,174,310,180,306,186,303,192,299,197,295,203,291,210,288,216,284,222,281,228,277,234,274,240,270,246,267,252,263,258,259,264,256,270,252,276,249,282,246…
broMar34,659,625,666,625,672,625,679,625,683,621,689,619,696,620,702,619,709,617,715,616,721,613,727,610,732,606,737,601,741,596,744,590,746,584,748,578,750,571,751,565,753,559,754,552,755,546,756,539,757,533,757,526,758,519,759,513,759,506,760,500,761,493,761,487,761,480,761,474,761,467,761,460,761,454,761,447,761,441,761,434,761,427,760,421,760,414,760,408,759,401,759,395,758,388,757,381,756,37…
broMar35,410,199,404,203,398,207,393,211,388,216,382,220,376,224,370,228,366,233,363,240,360,246,359,253,359,260,359,267,359,274,359,281,360,288,362,295,363,302,364,309,365,316,366,323,368,330,370,337,372,343,374,350,376,357,379,363,381,370,383,377,385,384,387,390,390,397,393,403,396,410,399,416,402,422,405,429,409,435,412,441,416,447,420,453,424,459,427,465,431,471,435,477,438,483,442,489,446,49…
broMar36,517,507,518,514,519,521,519,527,520,534,521,540,523,546,525,552,527,558,530,564,532,570,535,576,538,581,542,586,547,591,552,595,557,598,563,601,569,604,575,607,581,609,587,611,593,613,599,615,605,616,612,617,618,617,624,618,631,618,637,618,644,618,650,618,657,619,663,619,669,619,676,619,682,619,689,620,695,620,701,619,708,618,714,617,720,616,727,614,733,613,739,612,746,611,752,610,758,61…
broMar37,511,471,506,476,501,480,495,484,489,487,482,488,475,489,468,489,462,487,455,486,448,484,442,481,436,478,430,475,424,472,418,468,412,465,405,462,399,458,394,455,388,451,382,447,377,443,371,439,366,434,360,430,355,426,350,421,345,416,340,412,335,407,330,402,325,397,320,393,315,388,310,383,305,378,301,372,296,367,292,362,288,357,283,351,279,346,275,340,271,335,267,329,263,323,259,318,255,31…
broMar38,627,483,624,477,622,472,620,466,616,460,613,455,608,451,603,448,597,445,592,443,586,441,580,439,574,438,567,437,561,437,555,437,549,438,542,438,536,439,530,440,524,441,517,441,511,442,505,442,499,443,493,443,486,444,480,444,474,445,468,446,462,448,456,449,450,451,444,452,437,454,431,455,425,457,419,459,413,461,408,463,402,465,396,467,390,470,384,472,378,474,373,477,367,480,362,483,356,48…
broMar39,766,583,772,580,777,575,781,569,785,563,788,557,791,551,794,544,798,538,800,532,803,525,804,518,805,511,806,504,807,497,807,490,805,483,804,476,803,469,802,462,801,455,800,448,798,442,797,435,795,428,792,422,789,415,786,409,783,402,780,396,777,390,774,383,770,377,767,371,763,365,759,359,755,353,752,348,748,342,744,336,740,330,735,324,731,319,727,313,723,307,719,302,714,296,710,291,705,28…
broMar40,470,732,476,734,481,737,486,739,492,742,497,745,502,748,507,751,512,755,517,758,522,761,528,762,533,764,539,765,545,765,551,763,557,762,563,760,568,758,574,755,579,752,584,749,589,746,593,742,598,738,602,735,607,731,611,726,615,722,619,718,623,713,627,708,630,704,634,699,637,694,641,689,644,684,648,679,651,674,654,669,657,664,660,659,663,653,665,648,668,643,670,637,672,631,674,626,676,62…
broMar41,774,131,769,127,763,122,759,117,756,111,752,105,747,100,742,95,736,93,729,91,723,89,716,88,709,86,702,86,695,85,688,85,681,86,674,88,668,89,661,89,654,90,647,92,641,94,634,96,627,98,621,100,614,102,607,104,601,107,595,110,589,113,582,116,576,119,570,123,564,126,558,130,552,134,546,137,541,141,535,146,530,150,524,154,518,157,512,161,506,165,501,169,495,173,490,178,485,183,480,187,475,192,…
broMar42,483,257,480,251,477,244,475,237,474,231,473,224,470,217,467,211,462,206,456,202,450,198,444,195,438,192,432,189,425,187,418,185,411,185,404,184,397,184,390,185,383,186,376,187,369,189,363,191,356,192,349,194,342,195,335,197,328,199,322,201,315,203,308,205,301,207,295,209,288,211,281,213,275,215,268,217,261,220,255,222,248,224,241,226,235,228,228,231,221,233,215,235,209,239,203,242,196,24…
broMar43,1005,525,1005,532,1005,539,1000,543,996,549,993,555,990,561,987,567,984,574,982,580,978,586,973,590,966,593,960,595,954,598,947,600,941,602,934,604,927,605,920,605,913,606,907,607,900,609,893,610,886,611,880,613,873,614,866,614,859,615,852,616,846,616,839,617,832,617,825,617,818,616,811,616,804,616,797,615,791,615,784,614,777,612,770,611,764,609,757,608,750,606,744,604,737,602,731,600,72…
broMar44,770,711,771,704,771,698,771,691,772,685,774,679,777,673,777,667,778,660,778,654,777,647,776,641,774,635,770,629,767,624,763,618,759,613,754,609,749,605,743,602,737,599,731,596,726,593,719,590,713,588,707,586,701,584,695,581,689,579,682,577,676,575,670,574,664,572,657,570,651,569,644,568,638,567,631,566,625,565,618,564,612,564,605,563,599,563,592,562,586,562,579,562,573,563,566,563,560,56…
broMar45,902,308,897,312,891,315,886,319,882,324,877,328,873,333,869,338,865,343,860,347,856,352,850,354,844,357,838,358,831,359,825,359,819,358,812,357,806,356,800,355,794,353,787,352,781,350,775,348,769,345,763,343,757,341,751,339,745,337,739,335,733,332,727,330,721,328,715,325,709,323,703,320,698,317,692,315,686,312,680,309,675,306,669,303,663,300,658,297,652,294,646,292,641,288,635,285,630,28…
broMar46,464,570,469,565,473,560,478,555,484,552,490,548,495,543,500,539,504,533,506,527,509,521,510,514,511,507,512,500,513,493,513,487,513,480,512,473,512,466,512,459,512,452,511,446,509,439,508,432,506,426,505,419,504,412,502,406,500,399,499,392,497,386,495,379,493,372,491,366,489,359,487,353,485,346,482,340,479,334,477,327,474,321,472,315,469,308,466,302,463,296,461,290,458,284,454,277,451,27…
broMar47,567,135,573,134,579,133,586,132,592,130,598,129,604,128,611,129,617,131,623,133,627,137,631,142,636,146,640,151,643,156,647,161,650,167,653,172,656,178,658,184,660,190,662,196,663,202,665,208,667,214,669,220,671,226,673,232,675,238,677,244,678,251,680,257,681,263,683,269,684,275,684,282,685,288,686,294,687,300,688,307,688,313,689,319,690,325,690,332,691,338,691,344,691,351,692,357,692,36…
broMar48,220,158,227,160,234,162,240,165,246,167,253,167,260,167,267,168,274,168,281,170,288,173,294,176,299,181,303,186,307,192,310,198,313,205,314,212,315,219,316,226,316,233,316,240,316,247,317,254,318,261,318,268,317,275,317,282,317,289,317,296,317,303,316,310,315,317,315,324,314,330,313,337,312,344,311,351,309,358,308,365,306,372,305,379,303,386,301,392,299,399,297,406,295,412,292,419,290,42…
broMar49,816,731,822,728,828,725,834,723,840,720,846,718,853,716,859,714,865,711,870,707,875,703,879,698,882,692,884,686,886,679,887,673,888,666,888,660,888,653,888,646,888,640,887,633,886,627,885,620,883,614,882,608,880,601,878,595,876,589,874,582,872,576,870,570,869,563,867,557,865,551,863,544,861,538,858,532,855,526,852,520,849,514,846,509,843,503,839,497,836,492,832,486,828,481,824,476,820,47…
broMar50,831,389,829,381,827,374,824,368,821,362,818,355,816,348,815,341,814,334,812,328,810,321,807,315,802,310,796,306,789,302,783,300,776,297,770,295,763,294,756,293,748,292,741,292,734,292,727,292,720,292,713,293,706,293,699,293,692,294,685,294,678,294,670,295,663,295,656,296,649,297,642,298,635,299,628,301,621,302,614,303,607,305,600,307,594,308,587,310,580,312,573,314,566,316,560,319,553,32…
broSpn01,674,477,668,477,662,478,657,479,651,482,646,484,641,487,636,490,630,493,625,496,619,498,614,498,608,499,602,498,596,496,590,495,585,493,579,491,574,488,569,484,565,481,560,477,555,474,550,470,546,466,542,462,538,458,534,453,530,448,527,443,524,438,521,433,518,428,514,423,511,418,508,413,505,408,502,403,499,398,496,393,493,388,490,383,488,377,486,371,484,366,482,360,480,355,478,349,476,34…
broSpn02,661,486,668,484,672,480,674,474,673,468,671,462,670,456,669,450,670,444,672,438,674,431,675,425,676,419,678,413,678,407,679,401,677,394,675,388,672,383,668,378,665,373,661,367,657,363,653,358,648,354,644,349,640,345,635,341,630,337,625,333,620,329,615,325,609,322,604,319,598,316,593,313,587,310,582,307,577,303,571,300,566,297,561,293,555,290,550,287,544,285,538,282,532,280,526,278,520,27…
broSpn03,211,283,216,282,222,282,227,281,232,282,237,283,243,285,248,284,253,284,259,284,264,284,269,285,275,286,280,288,284,291,288,295,291,298,295,302,299,306,302,310,305,315,307,320,309,325,311,330,313,335,315,340,316,345,318,350,319,355,320,361,322,366,323,371,324,377,325,382,327,387,328,392,329,397,330,403,331,408,331,413,332,419,332,424,333,429,333,435,334,440,334,446,334,451,335,456,335,46…
broSpn04,810,610,815,613,820,616,825,617,831,618,837,619,842,619,848,620,854,620,859,621,865,622,871,622,876,621,882,620,887,618,893,616,897,612,901,608,905,604,908,600,912,595,914,590,917,585,919,580,922,574,924,569,926,564,929,559,931,554,933,548,936,543,938,538,941,533,943,528,945,522,948,517,950,512,952,507,954,501,955,496,957,490,959,485,960,479,962,474,963,468,965,463,966,457,968,452,969,44…
broSpn05,441,238,446,239,452,239,456,242,460,247,464,250,468,253,474,254,479,255,484,256,490,258,494,260,498,264,502,268,505,272,508,277,510,282,512,287,513,292,515,297,516,303,517,308,518,313,519,319,520,324,520,330,520,335,521,340,521,346,521,351,521,357,521,362,520,368,520,373,520,379,519,384,519,389,519,395,519,400,519,406,518,411,518,417,518,422,518,427,518,433,517,438,517,444,516,449,515,45…
broSpn06,707,700,711,695,714,690,717,685,718,679,719,673,718,668,717,662,716,656,715,650,715,644,716,638,717,632,716,626,715,621,713,615,709,610,705,606,700,602,696,598,691,594,687,591,682,587,677,584,672,580,667,577,662,574,656,571,651,568,646,565,641,562,636,559,631,556,625,554,620,551,615,548,610,545,604,542,599,539,594,537,588,534,583,532,577,530,572,528,566,526,560,524,554,523,549,522,543,52…
broSpn07,258,425,253,428,249,433,247,438,246,444,245,450,247,455,250,460,253,465,258,469,263,473,267,477,271,481,274,486,277,491,279,497,282,502,285,507,289,511,294,515,299,518,304,521,309,524,314,526,320,527,326,528,332,528,338,529,344,529,350,529,356,529,361,528,367,528,373,527,379,527,385,526,391,525,397,524,402,523,408,522,414,521,420,520,426,519,432,518,437,517,443,516,449,515,455,514,461,51…
broSpn08,395,328,393,334,393,340,393,346,394,351,396,356,398,362,399,367,398,372,399,378,400,383,402,388,404,393,407,398,410,403,414,407,419,410,424,413,429,415,434,417,439,418,445,419,450,420,456,421,461,422,467,423,472,424,478,424,483,425,489,425,495,425,500,426,506,426,511,426,517,426,522,426,528,425,533,425,539,425,544,424,550,424,556,424,561,423,567,423,572,423,578,422,583,422,589,421,594,42…
broSpn09,809,695,804,698,799,700,793,701,787,701,782,701,776,701,770,702,765,704,760,707,754,709,748,710,743,711,737,709,732,707,726,705,721,703,716,701,710,698,705,696,700,692,696,688,692,684,688,680,684,676,681,671,677,666,673,662,670,657,666,653,663,648,660,643,656,638,653,633,650,628,647,624,644,619,641,614,638,609,634,604,631,599,628,594,625,589,622,584,619,579,616,574,613,569,610,564,607,55…
broSpn10,104,225,100,229,99,234,98,239,98,245,97,250,98,256,99,261,99,267,99,272,99,278,100,283,101,289,103,294,106,299,109,303,113,307,116,311,121,314,126,317,131,319,136,322,141,324,146,327,151,329,156,331,161,334,166,336,171,338,176,340,181,342,186,344,192,346,197,348,202,350,207,351,212,353,218,355,223,357,228,359,233,360,239,362,244,364,249,365,255,367,260,368,265,370,271,371,276,373,281,374…
broSpn11,496,565,502,566,507,568,513,568,518,568,524,566,529,564,534,560,538,556,542,553,547,550,552,547,557,545,562,543,567,540,572,537,576,533,580,529,582,524,585,518,587,513,589,508,591,502,592,497,592,491,592,485,593,480,593,474,593,468,593,463,593,457,593,451,592,446,592,440,592,434,592,428,591,423,591,417,590,411,590,406,588,400,587,395,586,389,585,384,583,378,582,373,580,367,578,362,577,35…
broSpn12,280,438,277,443,274,448,273,454,273,460,273,466,274,472,275,478,276,484,275,490,275,496,276,502,277,508,278,514,281,519,284,524,287,529,291,534,296,538,301,541,306,545,311,548,316,551,322,553,327,556,333,558,339,560,345,561,350,563,356,565,362,567,368,568,373,570,379,571,385,572,391,573,397,574,403,575,409,576,415,577,421,578,427,579,433,580,439,581,445,582,451,583,457,583,463,584,469,58…
broSpn13,764,629,759,633,754,636,750,640,745,643,740,646,735,648,729,649,724,650,718,651,713,652,707,652,701,651,696,651,691,648,686,646,681,642,677,638,673,635,669,631,665,627,661,623,657,619,653,615,648,611,644,607,641,603,638,598,634,594,631,590,627,585,623,581,620,577,616,572,612,568,609,564,605,560,601,555,598,551,594,547,591,542,587,538,584,533,580,529,577,524,574,519,571,514,568,510,565,50…
broSpn14,498,484,494,488,489,491,483,492,477,492,471,491,466,491,460,494,455,496,449,497,443,499,437,500,431,499,426,498,420,497,415,494,410,490,405,487,400,484,396,479,393,475,389,470,386,465,383,460,380,455,377,449,374,444,370,439,367,434,364,429,361,424,357,419,354,415,350,410,347,405,343,400,340,395,337,390,333,385,330,381,327,376,323,371,320,366,316,361,313,356,309,352,305,347,301,342,297,33…
broSpn15,572,413,573,419,574,425,574,430,573,436,572,442,571,447,570,453,568,459,567,465,566,470,563,476,561,481,558,486,556,491,553,496,549,501,545,505,541,508,536,511,530,514,525,516,520,518,514,520,508,521,503,522,497,523,491,524,485,524,480,525,474,526,468,526,462,525,456,525,451,525,445,525,439,524,433,523,428,523,422,521,416,520,410,519,405,518,399,516,394,515,388,513,382,511,377,509,371,50…
broSpn16,551,296,551,302,552,308,554,313,557,318,560,323,564,328,568,332,571,337,575,341,578,346,581,351,584,356,587,362,592,365,597,367,603,369,609,370,614,371,620,371,626,372,632,372,638,371,644,371,649,369,655,368,661,366,666,364,672,362,677,361,683,359,689,357,694,355,700,353,705,351,710,348,716,346,721,343,726,340,731,338,736,334,741,331,746,328,751,325,756,321,761,318,765,314,770,311,775,30…
broSpn17,318,440,318,446,318,452,319,458,320,463,322,469,325,474,327,479,330,484,332,490,334,495,336,501,337,507,339,512,342,517,345,523,349,527,353,531,358,535,363,538,368,541,373,542,379,544,384,545,390,546,396,546,402,546,408,545,414,545,420,545,425,545,431,544,437,543,443,543,449,542,455,542,460,541,466,540,472,538,478,537,483,535,489,534,494,532,500,530,506,528,511,526,517,525,522,523,528,52…
broSpn18,667,445,669,439,671,434,672,428,672,422,672,416,672,410,673,404,673,398,674,392,675,386,675,380,675,374,674,368,673,362,671,357,667,352,664,347,660,342,656,338,653,333,648,329,643,326,638,322,633,319,628,316,623,313,617,310,612,308,607,305,601,302,596,300,590,298,584,296,579,294,573,292,567,290,562,289,556,288,550,286,544,285,538,284,532,283,526,281,520,280,515,279,509,278,503,277,497,27…
broSpn19,318,488,315,483,312,478,312,472,313,466,312,460,311,454,310,448,308,443,306,437,304,432,303,426,302,420,301,414,303,408,305,403,308,398,312,393,316,388,319,384,324,380,329,376,333,373,338,369,343,366,348,362,353,359,358,356,363,352,368,349,373,346,378,343,383,340,388,337,393,333,398,330,403,327,408,324,414,322,419,319,424,316,429,313,434,310,440,307,445,305,451,302,456,300,461,297,467,29…
broSpn20,691,490,685,491,679,492,673,495,668,497,663,500,657,503,652,506,647,509,642,513,637,516,631,518,625,519,619,520,613,519,607,519,601,517,595,515,589,513,584,510,578,508,573,504,568,501,563,497,558,494,553,490,548,487,543,483,538,480,533,476,529,472,524,469,519,465,514,461,509,458,504,454,500,450,496,446,491,441,487,437,483,433,478,428,474,424,470,419,466,415,462,410,458,405,454,401,450,39…
broSpn21,84,180,87,175,91,170,96,167,102,165,107,163,111,158,116,154,120,149,123,144,128,140,133,136,138,133,143,131,149,128,155,126,161,125,167,124,173,125,179,125,185,126,191,127,197,129,203,130,209,132,215,134,221,136,226,138,232,140,238,142,244,144,249,147,255,149,261,151,266,154,272,156,278,158,283,161,289,163,295,166,300,168,306,171,311,174,317,176,322,179,328,182,333,185,338,188,344,191,34…
broSpn22,692,648,687,645,684,641,682,636,679,631,676,626,672,622,668,618,664,614,661,609,659,604,658,599,657,593,658,588,660,583,662,577,663,572,666,567,668,562,671,557,673,552,676,547,678,542,681,537,683,532,685,527,688,522,690,517,693,512,695,507,698,502,700,497,703,492,707,487,710,483,713,478,716,474,720,469,723,465,726,460,729,455,732,451,736,446,739,442,742,437,745,432,748,428,751,423,755,41…
broSpn23,248,564,244,569,242,574,243,581,245,587,245,592,244,598,243,603,241,609,239,614,240,620,240,625,241,631,244,636,248,640,252,644,256,648,260,652,265,655,270,658,275,661,279,664,284,667,289,670,294,673,299,676,304,679,309,681,314,684,319,687,324,690,329,693,334,696,339,699,344,702,349,704,353,707,358,710,363,713,368,716,373,719,378,721,383,724,388,727,393,729,398,732,403,735,408,738,413,74…
broSpn24,471,583,476,581,480,578,484,575,488,571,491,568,496,565,500,563,505,560,509,557,513,555,516,550,519,546,521,541,523,536,524,531,525,526,526,521,526,516,526,511,526,506,525,501,524,496,524,491,524,486,524,480,523,475,522,470,522,465,521,460,521,455,520,450,519,445,517,440,516,435,515,430,514,425,513,420,512,415,511,410,510,405,509,400,509,395,508,390,506,385,504,380,502,375,500,370,498,36…
broSpn25,700,196,694,197,689,199,685,203,683,208,680,213,678,218,674,222,670,226,665,229,661,233,657,237,653,241,649,245,645,249,643,254,641,259,640,265,640,270,642,276,644,281,645,287,647,292,649,297,651,303,653,308,655,313,657,319,659,324,661,329,663,335,665,340,667,345,669,350,672,355,675,360,678,364,681,369,684,374,687,379,690,384,693,388,696,393,700,398,703,403,706,407,710,412,713,416,717,42…
broSpn26,641,534,636,539,631,542,627,546,623,550,619,554,614,557,609,560,604,563,599,565,594,567,588,567,582,567,577,566,571,565,566,563,560,560,555,558,550,555,545,553,540,550,535,547,530,544,526,540,521,537,516,534,512,531,507,527,502,524,498,520,494,517,489,513,485,509,481,505,477,501,472,497,469,493,465,489,461,484,458,480,454,476,450,471,446,467,443,462,439,458,436,453,433,448,430,444,426,43…
broSpn27,455,637,460,639,466,640,472,640,478,638,483,635,489,633,494,631,500,630,506,629,512,629,518,628,524,627,529,624,535,621,539,618,543,613,547,609,551,604,553,598,555,593,558,587,560,582,561,576,562,570,562,564,563,558,564,552,565,546,566,540,566,534,567,528,567,523,568,517,568,511,569,505,569,499,570,493,570,487,571,481,571,475,571,469,571,463,570,457,570,451,570,445,570,439,569,433,569,42…
broSpn28,345,534,345,540,346,546,347,551,349,556,352,562,355,566,358,571,361,576,363,582,365,587,368,592,371,597,374,602,377,607,381,611,385,615,390,618,395,621,399,624,404,627,410,630,415,632,420,634,426,635,432,636,438,636,443,637,449,638,455,639,460,639,466,640,472,640,478,640,483,639,489,639,495,638,501,637,506,636,512,635,518,634,523,633,529,632,535,631,540,629,546,627,551,625,556,623,562,62…
broSpn29,269,323,266,328,265,334,264,339,263,345,263,351,263,356,262,362,261,368,260,373,258,378,256,383,255,389,255,395,255,400,255,406,256,411,258,416,263,421,267,425,271,429,275,433,279,436,283,440,287,444,292,447,297,450,302,452,307,455,312,458,317,460,323,461,328,463,333,465,339,467,344,469,349,470,355,472,360,474,366,475,371,477,377,478,382,479,388,480,394,481,399,482,405,482,410,482,416,48…
broSpn30,362,473,363,479,364,485,367,490,370,496,374,500,379,504,384,507,389,510,394,513,399,517,403,521,408,526,411,530,415,535,420,538,426,541,431,543,437,544,443,545,449,545,456,545,462,545,467,543,473,542,479,540,485,538,490,536,496,533,501,530,507,528,512,525,517,522,523,519,528,515,533,512,538,509,543,506,548,503,553,499,557,495,562,491,566,487,571,483,576,479,581,475,585,471,589,467,593,46…
broSpn31,664,316,664,310,663,304,661,298,657,294,655,288,654,282,654,276,653,270,652,264,651,258,649,252,647,246,645,241,641,237,636,232,631,229,626,227,620,224,615,222,609,220,603,218,597,217,591,215,585,214,579,213,573,212,567,211,561,210,555,209,549,208,543,207,537,206,531,205,525,204,519,203,513,203,507,202,501,202,495,201,489,201,483,200,477,199,470,199,464,198,458,198,452,198,446,197,440,19…
broSpn32,676,494,676,500,676,505,673,510,670,515,667,520,664,525,661,530,659,536,657,541,654,546,652,551,649,556,644,560,640,564,635,567,630,569,625,571,619,573,614,576,609,578,603,579,597,580,592,580,586,579,580,579,574,578,569,577,563,576,557,575,551,575,546,574,540,573,534,573,529,572,523,571,517,569,512,567,507,566,501,564,495,562,490,561,485,559,479,557,474,554,468,552,463,550,458,548,453,54…
broSpn33,459,451,460,445,460,439,459,434,456,428,453,423,451,418,449,412,447,407,446,401,445,395,446,389,447,383,449,378,451,372,454,368,458,363,461,358,465,354,469,350,474,345,478,341,482,337,486,333,490,329,494,325,499,320,503,316,507,312,511,308,515,304,519,300,523,295,528,291,532,287,536,283,540,279,544,274,548,270,552,266,557,262,561,258,566,255,570,251,575,247,580,244,584,240,589,237,594,23…
broSpn34,446,654,444,660,443,665,442,671,441,676,442,682,443,688,447,692,450,697,452,702,455,708,457,713,460,718,462,723,464,729,465,734,466,740,469,745,473,749,477,753,482,756,487,759,492,762,498,763,503,764,509,765,515,765,520,766,526,766,532,766,538,765,543,765,549,765,555,765,561,765,566,764,572,764,578,763,584,763,589,762,595,762,601,761,607,761,612,761,618,760,624,760,630,759,635,758,641,75…
broSpn35,788,483,794,484,800,483,805,480,810,476,815,473,820,469,826,467,832,467,838,466,844,465,850,462,855,460,859,455,863,450,866,445,868,439,871,434,872,428,874,422,875,416,876,410,876,404,876,398,876,391,877,385,877,379,878,373,878,367,877,361,876,355,876,349,875,343,874,337,873,331,873,324,872,318,871,312,870,306,870,300,869,294,868,288,867,282,866,276,864,270,863,264,861,258,859,252,858,24…
broSpn36,605,502,610,499,615,497,619,492,622,487,625,483,628,478,631,473,635,469,640,465,643,461,647,456,650,452,653,447,656,442,658,437,659,431,660,425,660,420,659,414,659,408,658,403,657,397,656,391,656,386,654,380,653,375,651,369,650,363,649,358,648,352,646,347,644,341,642,336,640,331,637,326,636,320,634,315,632,309,630,304,627,299,624,294,621,289,618,284,616,279,613,274,610,269,607,264,604,26…
broSpn37,572,524,566,525,560,525,554,525,548,524,542,524,536,525,530,525,524,526,519,527,513,527,507,526,501,526,495,525,489,523,484,521,478,518,473,515,469,511,465,507,461,502,457,497,454,493,451,487,449,482,447,476,445,470,443,465,441,459,440,453,438,448,437,442,435,436,434,430,433,424,432,419,430,413,429,407,428,401,427,395,427,389,426,383,425,377,424,371,423,365,423,359,422,354,422,348,422,34…
broSpn38,785,528,785,522,785,516,783,511,781,506,782,500,781,494,781,489,781,483,781,477,780,471,779,466,778,460,775,455,773,450,769,446,765,442,760,438,756,435,751,431,746,428,742,424,737,421,732,418,727,415,722,412,717,409,713,405,708,402,703,399,699,395,694,392,689,389,684,386,679,383,674,380,669,377,664,374,659,371,654,369,649,366,644,363,639,361,634,358,628,356,623,354,618,352,612,350,607,34…
broSpn39,478,487,473,484,469,480,465,476,461,471,457,468,452,465,447,462,442,459,437,457,433,453,430,448,427,443,425,437,424,432,423,426,424,421,425,415,425,409,425,403,425,398,426,392,426,386,427,380,428,375,429,369,430,364,432,358,433,352,434,347,435,341,436,336,438,330,439,324,440,319,442,313,443,308,445,302,447,297,448,291,450,286,451,280,453,275,455,269,457,264,459,258,461,253,464,248,466,24…
broSpn40,410,485,407,479,405,474,403,469,402,463,400,458,396,454,392,450,389,445,386,441,383,436,381,431,379,425,379,420,378,414,378,409,380,403,381,398,383,393,385,388,388,383,391,378,394,373,397,368,400,364,403,359,406,354,409,350,413,345,416,341,420,337,424,332,427,328,431,324,435,320,438,316,442,312,446,307,449,303,453,299,457,294,460,291,464,287,468,283,472,279,476,275,480,271,484,267,488,26…
broSpn41,121,422,119,417,118,411,118,406,120,400,122,395,124,390,127,385,128,380,129,374,129,368,131,363,132,357,135,352,138,347,141,343,145,339,149,334,153,331,158,328,163,325,168,323,173,321,179,320,185,319,190,318,196,317,201,316,207,316,213,316,219,316,224,316,230,317,236,317,241,317,247,317,252,318,258,319,264,320,269,321,275,322,280,323,286,324,292,326,297,327,303,328,308,329,314,331,319,33…
broSpn42,655,440,660,443,665,446,670,447,675,448,681,450,685,453,690,455,695,458,701,460,706,462,711,462,717,463,723,463,728,462,734,462,739,461,744,459,750,457,755,455,760,452,765,449,769,446,774,443,778,439,782,436,786,432,790,428,794,424,798,420,802,415,806,411,810,407,813,403,817,399,821,395,824,390,828,386,832,382,835,378,839,373,842,369,846,365,849,360,853,356,857,352,861,348,864,343,868,33…
broSpn43,20,356,20,362,21,369,24,374,28,378,33,380,39,382,44,384,50,385,56,387,61,389,66,392,71,395,76,398,81,400,86,403,91,406,96,408,102,410,107,412,113,413,119,414,124,414,130,415,136,415,141,414,147,413,153,412,159,411,164,409,169,407,175,405,180,403,185,401,191,399,196,396,201,394,206,391,211,388,216,385,221,382,226,379,231,376,235,372,239,368,244,364,248,361,252,357,257,353,261,349,265,345,…
broSpn44,585,690,581,685,578,680,577,674,577,668,578,663,578,657,578,651,577,645,576,639,574,634,572,628,571,622,570,617,570,611,570,605,573,600,575,594,577,589,580,583,582,578,585,573,588,568,590,562,594,558,597,553,601,549,605,544,609,539,612,535,616,531,621,527,625,523,630,519,634,515,639,512,643,508,648,504,652,500,657,497,662,494,667,490,671,487,676,484,681,481,686,478,691,475,696,472,701,46…
broSpn45,388,164,384,169,382,174,381,180,378,185,375,190,370,195,366,199,363,204,361,210,359,215,357,221,355,227,355,233,356,238,357,244,358,250,360,256,362,262,364,267,367,273,369,279,371,284,373,290,375,296,378,301,380,306,383,312,386,317,388,323,391,328,393,334,395,339,398,345,401,350,403,356,406,361,408,367,411,372,414,378,416,383,419,388,422,394,425,399,428,404,432,409,436,414,439,418,443,42…
broSpn46,859,297,858,291,855,286,849,283,844,280,838,277,832,275,828,271,825,265,821,260,817,256,812,252,807,249,801,248,795,248,788,247,782,247,776,248,770,249,764,250,757,251,751,253,745,255,740,256,734,258,728,260,722,262,716,264,710,265,704,267,698,269,692,272,686,274,680,276,674,278,669,281,663,283,657,285,651,288,646,291,640,293,634,296,629,299,623,302,618,305,612,307,607,310,601,314,596,31…
broSpn47,335,575,340,579,344,583,350,586,355,588,361,591,366,595,371,598,376,601,382,603,388,605,394,606,400,605,406,604,412,603,417,600,422,597,428,594,433,590,438,587,443,584,448,580,453,576,457,572,462,568,467,564,471,560,475,555,479,551,483,546,487,542,491,537,495,533,499,528,503,523,507,519,511,514,515,509,519,504,522,499,526,494,530,490,534,485,538,480,542,476,546,471,549,466,553,461,556,45…
broSpn48,375,314,373,319,372,325,371,331,371,337,371,343,374,348,378,353,380,358,381,364,382,370,384,376,385,382,387,388,390,393,392,398,396,403,399,408,403,413,408,417,412,421,417,424,423,426,428,429,434,430,440,432,446,434,452,435,457,436,463,438,469,439,475,440,481,441,487,442,493,444,499,445,505,445,511,446,517,446,523,447,529,447,535,447,541,448,547,448,553,448,559,448,565,448,571,448,577,44…
broSpn49,192,349,197,351,203,354,208,356,213,358,219,360,224,363,229,366,234,369,239,372,244,375,250,376,255,377,261,378,267,378,273,378,278,376,284,374,289,371,294,369,299,366,304,363,309,359,314,356,318,352,323,349,328,346,333,342,338,339,342,336,347,332,351,328,356,325,360,321,365,317,369,313,373,309,378,306,382,302,387,298,391,294,396,291,400,287,404,283,408,279,413,274,417,270,421,267,425,26…
broSpn50,287,377,285,372,283,366,284,361,285,355,287,350,291,345,292,340,294,334,295,329,294,323,293,318,294,312,295,306,296,301,299,296,302,291,306,287,310,283,314,279,318,275,323,272,328,269,333,266,338,263,343,260,348,258,353,255,358,252,363,250,368,248,374,246,379,244,384,242,390,240,395,238,400,236,406,234,411,232,416,230,422,229,427,228,433,226,438,225,444,224,450,223,455,223,461,223,467,22…
gusLam01,573,549,581,549,590,549,598,547,606,546,614,543,622,540,629,536,635,530,641,524,646,517,650,510,652,502,654,494,655,485,655,477,655,469,654,460,654,452,653,443,653,435,653,427,653,418,654,410,654,402,653,393,652,385,651,376,651,368,650,360,648,352,646,343,644,335,642,327,639,319,636,311,633,304,630,296,626,288,623,281,618,274,613,267,608,260,603,253,598,247,593,240,587,234,582,227,576,22…
gusLam02,176,518,167,516,158,512,148,509,139,506,130,502,122,497,113,493,104,491,95,488,86,483,79,477,73,469,69,460,67,451,65,442,62,432,61,423,60,413,59,403,58,394,58,384,57,374,56,365,56,355,56,345,57,336,58,326,60,316,61,307,62,297,63,288,66,278,69,269,73,260,77,251,81,242,85,234,90,225,95,217,101,210,107,202,113,194,119,187,125,179,132,172,139,166,147,160,154,153,162,148,170,142,178,137,186,1…
gusLam03,609,404,606,412,603,420,599,429,595,438,591,446,585,453,578,460,572,467,570,476,569,485,571,494,574,504,577,513,580,522,583,531,586,540,589,549,592,557,595,566,599,575,602,584,606,593,610,601,613,610,617,619,621,627,625,636,630,644,635,652,640,660,645,668,651,676,657,683,664,689,671,696,678,702,685,707,693,713,701,718,709,723,717,727,726,732,734,736,743,739,752,742,761,744,771,746,780,74…
gusLam04,374,487,369,478,368,467,369,458,369,449,366,440,362,431,358,423,355,414,354,405,357,396,361,388,366,380,372,372,377,365,383,358,389,350,395,343,401,336,406,328,412,321,418,314,424,307,430,300,436,292,442,285,447,278,453,270,459,263,464,255,471,249,478,242,485,236,491,229,499,224,506,218,514,213,522,208,530,203,538,198,546,194,555,191,564,188,573,187,582,185,592,184,601,184,610,183,619,18…
gusLam05,468,685,460,691,450,694,440,692,431,688,421,685,411,681,401,680,391,679,381,680,371,679,363,673,356,666,349,658,345,649,340,640,336,630,332,621,328,612,324,602,320,593,316,584,311,574,307,565,304,555,301,546,297,536,294,526,292,516,290,506,289,496,288,486,287,476,286,465,286,455,286,445,287,435,289,425,290,415,293,405,296,395,301,386,305,377,311,368,316,360,322,351,328,343,335,335,342,32…
gusLam06,792,477,796,469,799,461,798,452,795,444,792,435,790,427,789,418,789,409,786,400,781,393,775,386,768,380,761,375,754,369,747,363,740,357,733,352,726,347,719,341,711,336,704,331,697,326,689,321,682,316,674,311,666,307,658,302,650,299,641,297,633,294,624,292,615,290,606,289,597,288,588,288,579,288,570,288,561,289,552,290,544,291,535,293,526,296,518,299,509,302,501,306,494,311,486,315,479,32…
gusLam07,451,231,459,226,468,224,477,221,486,219,496,218,505,217,515,217,524,217,533,216,543,216,552,219,560,223,567,230,573,236,579,244,584,252,589,260,594,268,599,276,604,284,609,292,613,301,618,309,622,317,626,326,630,334,634,343,637,352,641,361,644,369,646,379,648,388,650,397,650,407,651,416,651,425,651,435,651,444,650,454,650,463,649,473,647,482,644,491,642,500,639,509,636,518,632,527,628,53…
gusLam08,431,281,421,278,411,276,401,275,390,273,380,273,372,269,363,263,354,260,343,260,333,262,324,265,315,270,306,276,297,281,289,287,281,294,273,300,265,307,257,313,250,321,242,328,235,336,228,343,222,351,216,360,210,368,204,376,198,385,194,394,189,404,184,413,180,422,176,432,173,442,170,452,167,462,166,472,165,482,164,492,164,503,165,513,166,523,168,533,170,544,172,554,175,563,179,573,182,58…
[truncated: 42 more rows]
